# Supplementary material for: Hepatic transcriptome analysis identifies genes, polymorphisms and pathways involved in the fatty acids metabolism in sheep
Source: PLoS One. 2021 Dec 23;16(12):e0260514. doi: 10.1371/journal.pone.0260514 (PMC8699643; doi:10.1371/journal.pone.0260514)
Supplement: S1 Table — (XLSX) [file pone.0260514.s001.xlsx]

## Sheet: fc1.5 & raw.p
gene	Type	Gene_ID	Gene_Symbol	Protein_ID	Description	baseMean	baseMeanA	baseMeanB	foldChange	log2FoldChange	High/Low.raw.pval	High/Low.adj.pval	High/Low.fc	log2baseMean	log2baseMeanA	log2baseMeanB	LN.MeanA	LN.MeanB	N_SFY0	N_SFT100	N_SFY103	N_SFT19	N_SFT12	N_SFT24	LN_SFY0	LN_SFT100	LN_SFY103	LN_SFT19	LN_SFT12	LN_SFT24	SFY0_Count	SFT100_Count	SFY103_Count	SFT19_Count	SFT12_Count	SFT24_Count
gene2536	protein_coding	101108443	CLSTN2	XP_004003346.2	calsyntenin 2	175.734	238.267	113.2	0.475098	-1.0737	0.0433222	1	-2.10483	7.45725	7.89644	6.82273	7.86125	6.79241	304.611	176.981	233.21	88.9172	105.502	145.182	8.25082	7.46745	7.86548	6.47439	6.72113	7.18172	317	197	174	74	123	180
gene28	protein_coding	101104709	GPC1	XP_014947119.1	glypican 1	61.8692	90.5901	33.1482	0.365914	-1.45042	0.0132505	1	-2.73288	5.95115	6.50128	5.05086	6.39629	5.04238	73.9906	140.148	57.6323	36.0475	35.1673	28.2298	6.20927	7.1308	5.84881	5.17183	5.13616	4.81915	77	156	43	30	41	35
gene577	protein_coding	443264	LEPR	NP_001009763.1	leptin receptor	673.072	417.048	929.096	2.22779	1.15561	0.0144029	1	2.22779	9.39462	8.70407	9.85968	8.5875	9.83832	234.464	633.359	383.322	719.748	1086.76	980.783	7.87322	9.30688	8.58241	9.49135	10.0858	9.93779	244	705	286	599	1267	1216
gene595	protein_coding	100147791	DIRAS3	NP_001120754.1	DIRAS family, GTP-binding RAS-like 3	1204.89	2144.77	265.017	0.123564	-3.01667	0.0375476	1	-8.09297	10.2347	11.0666	8.04994	10.3695	7.98055	2129.39	4035.53	269.397	167.02	360.25	267.78	11.0562	11.9785	8.07359	7.38388	8.49286	8.0649	2216	4492	201	139	420	332
gene899	protein_coding	101105210	KCNC4	XP_014947168.1	LOW QUALITY PROTEIN: potassium voltage-gated channel subfamily C member 4	39.3302	56.6136	22.0468	0.389426	-1.36058	0.0445681	1	-2.56788	5.29756	5.82308	4.4625	5.74403	4.40507	42.2803	43.1223	84.438	31.2412	17.1548	17.7444	5.40192	5.43036	6.39982	4.96538	4.10054	4.14929	44	48	63	26	20	22
gene1788	lncRNA	105611460	LOC105611460		uncharacterized LOC105611460	12.4266	3.9201	20.933	5.33991	2.41681	0.0134703	1	5.33991	3.63535	1.97089	4.38771	1.59846	4.07005	1.92183	1.79676	8.04172	6.00792	32.5941	24.197	0.942484	0.845401	3.0075	2.58686	5.02654	4.59675	2	2	6	5	38	30
gene1916	pseudogene	105612497	LOC105612497			14.8193	24.1598	5.47873	0.22677	-2.1407	0.0389743	1	-4.40975	3.8894	4.59454	2.45384	4.45403	1.84692	12.4919	22.4596	37.528	1.20158	12.0084	3.22626	3.64292	4.48926	5.2299	0.264937	3.58597	1.68986	13	25	28	1	14	4
gene2145	protein_coding	105602566	LOC105602566	XP_011952397.1	LOW QUALITY PROTEIN: protein IMPACT-like	36.5266	20.2751	52.778	2.60309	1.38022	0.0367335	1	2.60309	5.19087	4.34164	5.72186	4.24986	5.68328	11.531	27.8498	21.4446	37.2491	55.7531	65.3318	3.52745	4.7996	4.42254	5.21913	5.80098	6.02971	12	31	16	31	65	81
gene2356	protein_coding	101103524	OTOL1	XP_004003246.1	otolin 1	39.7819	60.1835	19.3803	0.32202	-1.63478	0.0154583	1	-3.1054	5.31404	5.91129	4.27652	5.88916	4.27008	47.0849	61.09	72.3754	21.6285	17.1548	19.3576	5.55719	5.93286	6.17743	4.43486	4.10054	4.27483	49	68	54	18	20	24
gene2540	lncRNA	105604200	LOC105604200		uncharacterized LOC105604200	1193.97	716.659	1671.29	2.33206	1.2216	0.00649063	1	2.33206	10.2216	9.48514	10.7067	9.47489	10.6827	659.189	650.428	840.359	1371.01	2102.32	1540.54	9.36455	9.34525	9.71486	10.421	11.0378	10.5892	686	724	627	1141	2451	1910
gene2541	protein_coding	101108977	RBP1	XP_004003348.3	LOW QUALITY PROTEIN: retinol-binding protein 1	2229.38	1488.59	2970.18	1.99529	0.996601	0.0217896	1	1.99529	11.1224	10.5397	11.5363	10.4959	11.5304	1352.97	1113.1	1999.71	2894.61	3334.89	2681.02	10.4019	10.1204	10.9656	11.4992	11.7034	11.3886	1408	1239	1492	2409	3888	3324
gene2761	protein_coding	101116695	DSCR3	XP_004003454.1	Down syndrome critical region 3	107.965	69.193	146.738	2.1207	1.08454	0.038797	1	2.1207	6.75442	6.11255	7.1971	6.06619	7.16497	48.0459	89.8382	69.6949	105.739	171.548	162.926	5.58634	6.48926	6.12298	6.72437	7.42247	7.34807	50	100	52	88	200	202
gene22	protein_coding	101103205	C1H2orf54	XP_004003487.1	chromosome 1 open reading frame, human C2orf54	18.1858	28.856	7.51549	0.260448	-1.94093	0.0285682	1	-3.83954	4.18474	4.8508	2.90987	4.63289	2.43946	42.2803	10.7806	33.5072	7.2095	13.7238	1.61313	5.40192	3.43036	5.0664	2.8499	3.77861	0.689863	44	12	25	6	16	2
gene246	lncRNA	105606247	LOC105606247		uncharacterized LOC105606247	44.4033	63.3219	25.4847	0.402463	-1.31307	0.0477803	1	-2.4847	5.47259	5.98463	4.67156	5.92755	4.56157	40.3585	71.8705	77.7366	26.4348	13.7238	36.2954	5.3348	6.16733	6.28052	4.72437	3.77861	5.18172	42	80	58	22	16	45
gene255	protein_coding	100125619	GUCA2A	NP_001098731.1	guanylate cyclase activator 2A (guanylin)	68.8989	119.192	18.6053	0.156095	-2.6795	0.0428334	1	-6.40636	6.10641	6.89715	4.21764	6.17744	4.05042	208.519	135.656	13.4029	9.61267	30.8786	15.3247	7.70403	7.08381	3.74447	3.26494	4.94854	3.93779	217	151	10	8	36	19
gene355	protein_coding	101111597	CCDC17	XP_004003576.3	coiled-coil domain containing 17	265.693	360.221	171.164	0.475165	-1.0735	0.0216475	1	-2.10453	8.05361	8.49274	7.41924	8.46706	7.36878	428.569	380.015	272.078	180.238	218.724	114.532	8.74338	8.56991	8.08788	7.49376	7.77296	6.83961	446	423	203	150	255	142
gene417	tRNA	101101810	TRNAY-GUA		tRNA-Tyr	30.8838	16.5871	45.1805	2.72384	1.44564	0.0412445	1	2.72384	4.94878	4.05199	5.49763	3.83654	5.4514	6.72642	26.9515	16.0834	31.2412	58.3263	45.9742	2.74984	4.75229	4.0075	4.96538	5.86607	5.52275	7	30	12	26	68	57
gene916	lncRNA	105615255	LOC105615255		uncharacterized LOC105615255	25.3391	11.4483	39.2298	3.42669	1.77682	0.038038	1	3.42669	4.66329	3.51706	5.29388	3.14641	5.12161	3.84367	22.4596	8.04172	18.0237	61.7572	37.9086	1.94248	4.48926	3.0075	4.17183	5.94854	5.24445	4	25	6	15	72	47
gene1596	tRNA	101101835	TRNAG-GCC		tRNA-Gly	11.6285	4.10282	19.1541	4.66851	2.22296	0.0474967	1	4.66851	3.53959	2.03662	4.25958	1.6551	3.88607	2.88275	8.08544	1.34029	4.80633	30.8786	21.7773	1.52745	3.01533	0.422541	2.26494	4.94854	4.44475	3	9	1	4	36	27
gene2185	protein_coding	443392	AHSG	NP_001009802.1	alpha-2-HS-glycoprotein	156894	104396	209393	2.00576	1.00415	0.0427707	1	2.00576	17.2594	16.6717	17.6759	16.6532	17.6114	112045	119121	82021.5	253619	245691	128870	16.7737	16.8621	16.3237	17.9523	17.9065	16.9756	116602	132595	61197	211071	286440	159776
gene2688	protein_coding	101108273	LRRC3	XP_011959774.1	leucine rich repeat containing 3	702.793	419.637	985.949	2.34953	1.23237	0.00757745	1	2.34952	9.45696	8.713	9.94537	8.7012	9.90535	355.539	416.849	486.524	885.567	1314.91	757.365	8.47387	8.70338	8.92637	9.79046	10.3608	9.56484	370	464	363	737	1533	939
gene2882	protein_coding	101119374	COL27A1	XP_014948447.1	collagen, type XXVII, alpha 1	399.496	260.443	538.55	2.06782	1.04811	0.0368886	1	2.06782	8.64204	8.02482	9.07294	7.98874	8.97513	316.142	185.067	280.12	712.539	293.347	609.763	8.30443	7.5319	8.1299	9.47682	8.19646	9.25211	329	206	209	593	342	756
gene3528	protein_coding	101118505	PTPRD	XP_004004424.1	protein tyrosine phosphatase, receptor type, D	808.685	1056.16	561.206	0.531362	-0.912234	0.0463284	1	-1.88196	9.65943	10.0446	9.13239	10.0121	9.05318	1364.5	820.223	983.77	663.274	325.083	695.259	10.4142	9.67987	9.94218	9.37346	8.34467	9.44141	1420	913	734	552	379	862
gene4235	protein_coding	101112377	CFAP221	XP_011995416.1	cilia and flagella associated protein 221	140.839	214.046	67.6321	0.315969	-1.66214	0.0251271	1	-3.16486	7.13791	7.74178	6.07964	7.56826	6.06146	249.838	90.7366	301.564	55.2728	81.4852	66.1384	7.96485	6.50361	8.23632	5.7885	6.34847	6.04742	260	101	225	46	95	82
gene4284	protein_coding	101119019	SLC39A10	XP_004004828.1	solute carrier family 39 (zinc transporter), member 10	22207.2	33488.4	10926	0.326262	-1.6159	0.000786422	1	-3.06502	14.4387	15.0314	13.4155	14.9738	13.4116	22334.6	33209.6	44921	10881.5	9973.79	11922.6	14.447	15.0193	15.4551	13.4096	13.2839	13.5414	23243	36966	33516	9056	11628	14782
gene4695	protein_coding	101121322	SDC3	XP_004005098.1	syndecan 3	224.3	74.946	373.654	4.98565	2.31778	0.0435461	1	4.98565	7.80929	6.22778	8.54556	6.22681	7.92422	78.7952	73.6673	72.3754	51.6681	442.594	626.701	6.30004	6.20295	6.17743	5.6912	8.78984	9.29163	82	82	54	43	516	777
gene3172	protein_coding	100620048	B4GALT1	NP_001233140.1	UDP-Gal:betaGlcNAc beta 1,4- galactosyltransferase, polypeptide 1	221.9	119.828	323.973	2.70364	1.4349	0.0071918	1	2.70364	7.79377	6.90482	8.33973	6.53793	8.29741	37.4758	228.189	93.82	225.898	337.091	408.929	5.22789	7.83409	6.55182	7.81953	8.397	8.67571	39	254	70	188	393	507
gene3352	protein_coding	101114931	TPM2	XP_004004324.1	tropomyosin 2 (beta)	407.801	595.978	219.624	0.368509	-1.44023	0.0203895	1	-2.71363	8.67172	9.21912	7.77889	9.14828	7.64954	516.012	411.459	860.464	163.415	138.954	356.502	9.01126	8.6846	9.74897	7.3524	7.11846	8.47777	537	458	642	136	162	442
gene4495	protein_coding	101113129	WNT10A	XP_004004984.2	LOW QUALITY PROTEIN: protein Wnt-10a	23.7342	36.4961	10.9722	0.300641	-1.73389	0.0258049	1	-3.32623	4.56889	5.18967	3.45578	5.13424	3.34952	43.2413	23.3579	42.8892	15.6206	6.00418	11.2919	5.43434	4.54584	5.42254	3.96538	2.58597	3.49722	45	26	32	13	7	14
gene4647	protein_coding	101111346	TMEM54	XP_004005059.2	transmembrane protein 54	76.3899	106.255	46.5252	0.437865	-1.19144	0.039963	1	-2.28381	6.25531	6.73138	5.53994	6.65423	5.35154	150.864	67.3786	100.521	48.0633	19.728	71.7843	7.2371	6.07422	6.65136	5.58686	4.30217	6.1656	157	75	75	40	23	89
gene4813	protein_coding	101116544	NCMAP	XP_004005161.2	non-compact myelin associated protein	217.343	134.379	300.307	2.23478	1.16013	0.0338077	1	2.23478	7.76383	7.07016	8.23029	7.02478	8.13677	91.2871	167.099	144.751	207.874	233.305	459.742	6.51234	7.38456	7.17743	7.69956	7.86607	8.84468	95	186	108	173	272	570
gene2996	pseudogene	101120300	LOC101120300			39.5927	60.1314	19.054	0.316873	-1.65802	0.0332205	1	-3.15584	5.30716	5.91005	4.25202	5.68436	4.15667	79.7561	21.5612	79.0769	25.2333	21.4435	10.4854	6.31752	4.43036	6.30518	4.65725	4.42247	3.3903	83	24	59	21	25	13
gene3144	protein_coding	101120468	CCL27	XP_011973268.1	C-C motif chemokine 27	44.417	62.5778	26.2562	0.419578	-1.25299	0.0497165	1	-2.38335	5.47304	5.96758	4.71459	5.92991	4.63881	61.4987	45.8175	80.4172	36.0475	26.5899	16.1313	5.94248	5.51783	6.32943	5.17183	4.73281	4.01179	64	51	60	30	31	20
gene4255	protein_coding	101116021	TSN	XP_004004819.1	translin	271.308	177.861	364.756	2.0508	1.03619	0.0421991	1	2.0508	8.08379	7.4746	8.51079	7.30941	8.45344	99.9354	300.958	132.688	233.107	455.46	405.702	6.64292	8.23342	7.0519	7.86485	8.83118	8.66428	104	335	99	194	531	503
gene4479	protein_coding	101110035	LOC101110035	XP_012001488.1	40S ribosomal protein S27-like	27.872	45.373	10.3711	0.228574	-2.12927	0.0398855	1	-4.37496	4.80075	5.50376	3.37449	5.08619	3.31591	67.2642	9.8822	58.9726	14.419	9.43513	7.25909	6.07177	3.30483	5.88197	3.8499	3.23804	2.85979	70	11	44	12	11	9
gene4648	protein_coding	101110911	HPCA	XP_014949096.1	hippocalcin	40.9665	62.9002	19.0329	0.302589	-1.72457	0.0100524	1	-3.30481	5.35637	5.97499	4.25042	5.90463	4.02664	75.9124	37.732	75.056	25.2333	6.86191	25.0035	6.24626	5.23772	6.2299	4.65725	2.77861	4.64406	79	42	56	21	8	31
gene5863	protein_coding	101116716	SLC8A1	XP_012028463.1	sodium/calcium exchanger 1	120.848	79.5623	162.133	2.03782	1.02703	0.0398766	1	2.03782	6.91705	6.31401	7.34104	6.30886	7.29203	72.0688	78.1592	88.4589	108.142	202.427	175.831	6.1713	6.28834	6.46694	6.75679	7.66125	7.45805	75	87	66	90	236	218
gene5524	protein_coding	101116643	GFPT1	XP_014949778.1	glutamine--fructose-6-phosphate aminotransferase [isomerizing] 1	414.589	266.243	562.935	2.11437	1.08023	0.0251315	1	2.11437	8.69554	8.0566	9.13683	7.98728	9.11745	173.926	372.829	251.974	477.029	694.769	517.008	7.44233	8.54237	7.97713	8.89793	9.44039	9.01404	181	415	188	397	810	641
gene6188	protein_coding	101102301	NAV3	XP_004006259.1	neuron navigator 3	11392.9	16590.4	6195.44	0.373436	-1.42107	0.00275825	1	-2.67784	13.4758	14.0181	12.597	13.9926	12.5896	12411.2	18562.4	18797.5	5431.16	6192.88	6962.27	13.5994	14.1801	14.1983	12.407	12.5964	12.7653	12916	20662	14025	4520	7220	8632
gene5895	pseudogene	106990988	LOC106990988			12.37	20.4377	4.30221	0.210504	-2.24808	0.0182972	1	-4.75052	3.62877	4.35316	2.10508	4.14158	1.63445	31.7103	21.5612	8.04172	7.2095	0.857739	4.83939	4.98688	4.43036	3.0075	2.8499	-0.221389	2.27483	33	24	6	6	1	6
gene6413	pseudogene	105610931	LOC105610931			46.7999	21.9816	71.6182	3.25809	1.70403	0.0484561	1	3.25809	5.54843	4.45823	6.16225	3.9574	5.97064	9.60917	8.08544	48.2503	37.2491	124.372	53.2333	3.26441	3.01533	5.59247	5.21913	6.95852	5.73426	10	9	36	31	145	66
gene6637	protein_coding	101109787	TBC1D30	XP_004006543.1	TBC1 domain family member 30	214.198	90.9793	337.417	3.70872	1.89092	0.0088963	1	3.70872	7.7428	6.50747	8.39839	6.43797	8.23205	54.7723	109.603	108.563	152.601	511.213	348.436	5.77537	6.77614	6.76239	7.25362	8.99778	8.44475	57	122	81	127	596	432
gene7640	protein_coding	101110320	TTC38	XP_014950553.1	tetratricopeptide repeat domain 38	1197.1	764.9	1629.31	2.13009	1.09091	0.0204512	1	2.13009	10.2253	9.57913	10.67	9.50767	10.6011	987.823	844.479	462.399	1018.94	2188.09	1680.88	9.94811	9.72192	8.85299	9.99286	11.0955	10.715	1028	940	345	848	2551	2084
gene5099	protein_coding	101102382	GPR107	XP_012016567.2	G protein-coupled receptor 107	94.1885	59.5157	128.861	2.16516	1.11448	0.0301201	1	2.16516	6.55748	5.8952	7.00967	5.86367	6.88923	43.2413	70.9722	64.3337	64.8855	146.673	175.025	5.43434	6.14918	6.0075	6.01982	7.19646	7.45141	45	79	48	54	171	217
gene5711	protein_coding	101109349	EDAR	XP_014949857.1	ectodysplasin A receptor	18.8419	5.82595	31.8578	5.46825	2.45108	0.00634253	1	5.46825	4.23587	2.54249	4.99357	2.53425	4.90824	6.72642	5.39029	5.36114	39.6523	18.0125	37.9086	2.74984	2.43036	2.42254	5.30933	4.17093	5.24445	7	6	4	33	21	47
gene6384	protein_coding	101112716	KRT7	XP_004006382.1	keratin 7, type II	86.9606	127.185	46.7363	0.367467	-1.44431	0.0203283	1	-2.72133	6.44229	6.99078	5.54647	6.8867	5.50305	196.027	105.111	80.4172	34.8459	62.615	42.748	7.61491	6.71577	6.32943	5.12292	5.96844	5.41778	204	117	60	29	73	53
gene6434	protein_coding	101120998	RACGAP1	XP_004006418.1	rac GTPase-activating protein 1	36.7468	21.7342	51.7594	2.38147	1.25185	0.0418473	1	2.38147	5.19955	4.4419	5.69375	4.39207	5.55847	24.0229	14.3741	26.8057	26.4348	50.6066	78.2368	4.58634	3.8454	4.74447	4.72437	5.66125	6.28978	25	16	20	22	59	97
gene7297	protein_coding	101122014	CLEC2D	XP_004006936.1	C-type lectin domain family 2 member D	319.635	223.902	415.368	1.85514	0.891525	0.0361057	1	1.85514	8.32028	7.80672	8.69825	7.48241	8.67973	278.666	61.9883	331.051	361.677	372.259	512.169	8.12239	5.95393	8.37091	8.49856	8.54016	9.00048	290	69	247	301	434	635
gene7517	protein_coding	101122432	CBX6	XP_014949479.1	chromobox 6	9.91915	3.45736	16.3809	4.738	2.24428	0.0379828	1	4.738	3.31022	1.78967	4.03395	1.46012	3.61398	0.960917	5.39029	4.02086	3.60475	19.728	25.8101	-0.0575164	2.43036	2.0075	1.8499	4.30217	4.68986	1	6	3	3	23	32
gene5373	protein_coding	100158235	RHOB	NP_001121145.1	ras homolog family member B	196.389	129.955	262.823	2.02241	1.01608	0.0343912	1	2.02241	7.61757	7.02187	8.03795	7.01629	7.92076	114.349	140.148	135.369	134.577	361.108	292.783	6.8373	7.1308	7.08075	7.07229	8.49629	8.19369	119	156	101	112	421	363
gene6415	pseudogene	106991076	LOC106991076			36.4548	8.28211	64.6274	7.80325	2.96408	0.0191186	1	7.80325	5.18804	3.05	6.01407	2.03911	5.73035	3.84367	0.898382	20.1043	30.0396	123.514	40.3283	1.94248	-0.154599	4.32943	4.90879	6.94854	5.33372	4	1	15	25	144	50
gene6591	protein_coding	101102969	LOC101102969	XP_004006521.2	lysozyme C, tracheal isozyme	163.313	214.839	111.787	0.520327	-0.942509	0.0450262	1	-1.92187	7.35149	7.74711	6.8046	7.67367	6.78445	230.62	283.889	130.008	115.352	132.092	87.9156	7.84937	8.14918	7.02245	6.8499	7.0454	6.45805	240	316	97	96	154	109
gene6675	miRNA	102465822	MIR26A		microRNA mir-26a	52.5221	28.6218	76.4224	2.67008	1.41688	0.0276206	1	2.67008	5.71485	4.83904	6.25592	4.61877	6.22002	16.3356	52.1061	17.4237	56.4744	97.7823	75.0106	4.02995	5.70338	4.12298	5.81953	6.6115	6.22902	17	58	13	47	114	93
gene6745	protein_coding	101102384	COQ10A	XP_014950279.1	coenzyme Q10A	265.334	362.611	168.058	0.463466	-1.10946	0.0203466	1	-2.15765	8.05167	8.50228	7.39281	8.41291	7.35961	354.578	517.468	215.786	174.23	122.657	207.287	8.46996	9.01533	7.75346	7.44485	6.93848	7.69549	369	576	161	145	143	257
gene7010	pseudogene	101106071	LOC101106071			19.1931	7.23502	31.1513	4.30562	2.10622	0.0118839	1	4.30562	4.26252	2.855	4.96122	2.6551	4.8638	2.88275	10.7806	8.04172	19.2253	27.4477	46.7808	1.52745	3.43036	3.0075	4.26494	4.77861	5.54784	3	12	6	16	32	58
gene7331	protein_coding	100135686	CLEC4E	XP_004007622.1	C-type lectin domain family 4 member E	12.3154	3.97151	20.6593	5.20189	2.37904	0.0202089	1	5.20189	3.62239	1.98969	4.36872	1.9318	4.13173	3.84367	5.39029	2.68057	7.2095	25.7322	29.0363	1.94248	2.43036	1.42254	2.8499	4.6855	4.85979	4	6	2	6	30	36
gene7862	protein_coding	101120490	DNAH11	XP_012031877.1	dynein, axonemal, heavy chain 11	198	264.405	131.594	0.497697	-1.00666	0.0473061	1	-2.00925	7.62935	8.04661	7.03995	7.9832	6.99499	276.744	167.997	348.474	179.036	101.213	114.532	8.11241	7.3923	8.44491	7.48411	6.66125	6.83961	288	187	260	149	118	142
gene8276	protein_coding	101102641	LOC101102641	XP_014950599.1	developmentally-regulated GTP-binding protein 1-like	101.386	157.18	45.5924	0.290065	-1.78555	0.0102148	1	-3.4475	6.66372	7.29627	5.51072	7.1683	5.24259	162.395	79.956	229.189	76.9013	43.7447	16.1313	7.34336	6.32113	7.84039	6.26494	5.45104	4.01179	169	89	171	64	51	20
gene8501	protein_coding	101116226	LOC101116226	XP_004008188.1	TRPM8 channel-associated factor 1	2281.62	1413.09	3150.15	2.22926	1.15657	0.0253336	1	2.22926	11.1558	10.4646	11.6212	10.407	11.5659	1659.5	1684.47	895.311	4346.13	2872.57	2231.77	10.6965	10.7181	9.80625	12.0855	11.4881	11.124	1727	1875	668	3617	3349	2767
gene7734	protein_coding	101110226	LRRD1	XP_004007755.1	leucine-rich repeat and death domain-containing protein 1	76.3868	109.022	43.7522	0.401318	-1.31718	0.0468711	1	-2.49179	6.25525	6.76847	5.45129	6.66408	5.31116	70.1469	88.0414	168.876	70.8934	24.8744	35.4889	6.13231	6.46011	7.39982	6.14758	4.63659	5.14929	73	98	126	59	29	44
gene9778	protein_coding	101120081	SPOCK1	XP_012034654.1	sparc/osteonectin, cwcv and kazal-like domains proteoglycan (testican) 1	543.883	286.372	801.394	2.79843	1.48462	0.0382807	1	2.79843	9.08715	8.16175	9.64637	8.09986	9.49726	231.581	217.408	410.127	630.831	1320.06	453.29	7.85537	7.76426	8.67993	9.30111	10.3664	8.82429	241	242	306	525	1539	562
gene9133	protein_coding	105609432	LOC105609432	XP_012033305.1	vegetative cell wall protein gp1-like	169.316	240.966	97.6669	0.405315	-1.30289	0.00743436	1	-2.46722	7.40358	7.91268	6.6098	7.863	6.59777	319.985	235.376	167.536	112.949	97.7823	82.2696	8.32186	7.87882	7.38833	6.81953	6.6115	6.36229	333	262	125	94	114	102
gene9344	protein_coding	101119043	LOC101119043	XP_004008671.1	zinc finger protein 554	12.812	21.02	4.60393	0.219026	-2.19082	0.0482557	1	-4.56566	3.67942	4.39369	2.20287	4.09874	1.79242	25.9448	6.28867	30.8266	1.20158	8.57739	4.03283	4.69737	2.65276	4.9461	0.264937	3.10054	2.01179	27	7	23	1	10	5
gene9646	lncRNA	105607091	LOC105607091		uncharacterized LOC105607091	64.329	88.9102	39.7477	0.447054	-1.16148	0.0464495	1	-2.23687	6.0074	6.47428	5.3128	6.41215	5.15519	56.6941	93.4317	116.605	57.676	18.0125	43.5545	5.82513	6.54584	6.86548	5.8499	4.17093	5.44475	59	104	87	48	21	54
gene8809	protein_coding	100422801	BST-2B	NP_001171522.1	bone marrow stromal cell antigen 2B	192.048	118.617	265.479	2.23811	1.16228	0.0164476	1	2.23812	7.58533	6.89017	8.05246	6.82668	7.94625	84.5607	102.415	168.876	140.585	299.351	356.502	6.40192	6.67829	7.39982	7.1353	8.22569	8.47777	88	114	126	117	349	442
gene9306	protein_coding	101116143	ZBTB7A	XP_014951145.1	LOW QUALITY PROTEIN: zinc finger and BTB domain-containing protein 7A	102.775	63.2663	142.283	2.24896	1.16926	0.0213548	1	2.24896	6.68334	5.98337	7.15262	5.96852	7.03283	50.9286	69.1754	69.6949	70.8934	180.125	175.831	5.6704	6.11219	6.12298	6.14758	7.49286	7.45805	53	77	52	59	210	218
gene9330	protein_coding	101117756	SMIM24	XP_004008667.1	small integral membrane protein 24	667.912	958.767	377.056	0.393272	-1.3464	0.00226726	1	-2.54277	9.38351	9.90504	8.55864	9.86455	8.39928	706.274	1258.63	911.394	593.582	182.698	354.889	9.46408	10.2976	9.83193	9.2133	7.51332	8.47122	735	1401	680	494	213	440
gene10323	protein_coding	101110591	SEC24D	XP_004009640.2	protein transport protein Sec24D	859.128	572.988	1145.27	1.99876	0.999107	0.0377288	1	1.99876	9.74673	9.16236	10.1615	8.9195	10.1496	207.558	910.959	600.448	1201.58	1284.89	949.327	7.69737	9.83124	9.2299	10.2307	10.3274	9.89076	216	1014	448	1000	1498	1177
gene10407	protein_coding	101103813	GSTCD	XP_012034961.1	glutathione S-transferase, C-terminal domain containing	91150.6	143038	39263.6	0.274498	-1.86513	0.000294765	1	-3.64301	16.476	17.126	15.2609	17.0614	15.2588	107687	206231	115195	41775.4	36578.3	39437	16.7165	17.6539	16.8137	15.3504	15.1587	15.2673	112067	229558	85948	34767	42645	48895
gene10377	protein_coding	101119307	CFI	XP_004009671.1	complement factor I	23351.5	15128.8	31574.1	2.08702	1.06144	0.0294565	1	2.08702	14.5112	13.885	14.9465	13.7201	14.9112	18880.1	19998	6508.43	24059.3	41042	29621.1	14.2046	14.2876	12.6681	14.5543	15.3248	14.8543	19648	22260	4856	20023	47849	36725
gene10590	protein_coding	101111285	PGM2	XP_012035185.1	phosphoglucomutase 2	162.182	88.9414	235.423	2.64695	1.40433	0.00982437	1	2.64695	7.34147	6.47478	7.87911	6.37154	7.81357	54.7723	135.656	76.3963	180.238	340.522	185.51	5.77537	7.08381	6.25543	7.49376	8.41161	7.53535	57	151	57	150	397	230
gene10767	lncRNA	105614163	LOC105614163		uncharacterized LOC105614163	1395.39	1799.62	991.157	0.550761	-0.860502	0.0334008	1	-1.81567	10.4464	10.8135	9.95297	10.8014	9.74784	1764.24	2101.32	1533.29	1506.79	1073.89	392.797	10.7848	11.0371	10.5824	10.5573	10.0686	8.61764	1836	2339	1144	1254	1252	487
gene11013	lncRNA	105612287	LOC105612287		uncharacterized LOC105612287	29.9438	15.6762	44.2114	2.82028	1.49584	0.0314937	1	2.82028	4.90419	3.97051	5.46635	3.86001	5.4488	20.1793	8.08544	18.764	40.8538	37.7405	54.0399	4.3348	3.01533	4.2299	5.3524	5.23804	5.75595	21	9	14	34	44	67
gene10844	protein_coding	101106329	THAP6	XP_004009964.1	THAP domain containing 6	38.7439	21.1242	56.3637	2.66821	1.41587	0.0418253	1	2.66821	5.2759	4.40082	5.81669	4.23409	5.79235	15.3747	35.9353	12.0626	43.257	67.7614	58.0727	3.94248	5.16733	3.59247	5.43486	6.08239	5.85979	16	40	9	36	79	72
gene11197	protein_coding	101113853	BHMT	XP_004010258.1	betaine--homocysteine S-methyltransferase	8570.68	5690.34	11451	2.01236	1.00889	0.0446937	1	2.01236	13.0652	12.4743	13.4832	12.118	13.4594	6933.98	8677.47	1459.57	8829.23	11763	13760.8	12.7595	13.0831	10.5113	13.1081	13.522	13.7483	7216	9659	1089	7348	13714	17061
gene11111	protein_coding	101121779	REEP5	XP_014952182.1	receptor accessory protein 5	1460.49	925.686	1995.29	2.15547	1.108	0.0290172	1	2.15547	10.5122	9.85438	10.9624	9.81895	10.8705	993.588	660.311	1123.16	1747.1	1261.73	2977.03	9.9565	9.367	10.1333	10.7707	10.3012	11.5397	1034	735	838	1454	1471	3691
gene11461	protein_coding	101113761	LOC101113761	XP_004010433.1	ribonuclease pancreatic	92.7793	44.1903	141.368	3.19908	1.67766	0.00561241	1	3.19908	6.53573	5.46566	7.14331	5.15283	7.08216	17.2965	84.4479	30.8266	98.5298	198.138	127.437	4.11241	6.39999	4.9461	6.62249	7.63036	6.99364	18	94	23	82	231	158
gene12256	protein_coding	101112399	SEL1L	XP_014952705.1	LOW QUALITY PROTEIN: protein sel-1 homolog 1	201.833	89.5222	314.145	3.50912	1.81111	0.0444622	1	3.50912	7.65702	6.48417	8.29529	6.17657	8.03223	32.6712	166.201	69.6949	105.739	491.485	345.21	5.02995	7.37678	6.12298	6.72437	8.941	8.43133	34	185	52	88	573	428
gene11303	pseudogene	105608569	LOC105608569			7.43043	2.11221	12.7486	6.03569	2.59352	0.0429742	1	6.03569	2.89345	1.07875	3.67227	0.931796	3.44815	0.960917	2.69515	2.68057	4.80633	19.728	13.7116	-0.0575164	1.43036	1.42254	2.26494	4.30217	3.77733	1	3	2	4	23	17
gene11445	protein_coding	101114447	TMEM253	XP_014952384.1	LOW QUALITY PROTEIN: transmembrane protein 253	15.8915	27.053	4.7301	0.174846	-2.51585	0.00559935	1	-5.71933	3.99019	4.75771	2.24187	4.68465	1.68511	33.6321	31.4434	16.0834	4.80633	8.57739	0.806565	5.07177	4.97468	4.0075	2.26494	3.10054	-0.310137	35	35	12	4	10	1
gene11462	protein_coding	101114021	RNASE6	XP_012036448.1	ribonuclease K6	158.924	107.746	210.101	1.94998	0.963456	0.0440746	1	1.94998	7.31219	6.75149	7.71494	6.75037	7.5946	102.818	113.196	107.223	104.538	268.472	257.294	6.68395	6.82268	6.74447	6.70788	8.06863	8.00728	107	126	80	87	313	319
gene11721	pseudogene	101118958	LOC101118958			34.151	17.2986	51.0033	2.94841	1.55994	0.0260336	1	2.94841	5.09385	4.11258	5.67252	4.00687	5.57537	18.2574	24.2563	9.382	27.6364	60.0418	65.3318	4.19041	4.60029	3.2299	4.7885	5.90789	6.02971	19	27	7	23	70	81
gene12887	protein_coding	443500	IGF2R	XP_014952996.1	insulin like growth factor 2 receptor	412.1	207.599	616.601	2.97016	1.57054	0.00198889	1	2.97016	8.68685	7.69765	9.26819	7.55976	9.20617	165.278	336.893	120.626	388.111	787.405	674.288	7.36875	8.39615	6.91439	8.60033	9.62096	9.39722	172	375	90	323	918	836
gene12428	protein_coding	101104244	FAM162B	XP_004011224.2	family with sequence similarity 162 member B	210.27	305.123	115.417	0.378263	-1.40254	0.04086	1	-2.64367	7.7161	8.25325	6.85071	8.06982	6.7537	437.217	352.166	125.987	86.514	81.4852	178.251	8.77221	8.46011	6.97713	6.43486	6.34847	7.47777	455	392	94	72	95	221
gene12393	protein_coding	101120755	FABP7	XP_004011201.1	fatty acid binding protein 7, brain	27.5623	44.8449	10.2797	0.229229	-2.12514	0.00799858	1	-4.36245	4.78463	5.48687	3.36173	5.40027	3.14922	29.7884	37.732	67.0143	9.61267	4.2887	16.9379	4.89668	5.23772	6.0664	3.26494	2.10054	4.08218	31	42	50	8	5	21
gene13123	protein_coding	101122606	ST3GAL1	XP_012038908.1	CMP-N-acetylneuraminate-beta-galactosamide-alpha-2,3-sialyltransferase 1	398.337	266.335	530.34	1.99126	0.993678	0.0301519	1	1.99126	8.63785	8.0571	9.05077	8.04679	9.01238	222.933	283.889	292.182	385.708	681.045	524.267	7.80046	8.14918	8.19073	8.59137	9.41161	9.03416	232	316	218	321	794	650
gene13082	lncRNA	105614076	LOC105614076		uncharacterized LOC105614076	99.2091	145.797	52.6214	0.360923	-1.47024	0.00897976	1	-2.77067	6.6324	7.18782	5.71758	7.10156	5.66498	203.714	86.2447	147.431	51.6681	36.0251	70.1712	7.6704	6.43036	7.2039	5.6912	5.17093	6.13281	212	96	110	43	42	87
gene13160	protein_coding	101102400	TRIB1	XP_014953223.1	tribbles homolog 1	76.6462	43.3219	109.971	2.53845	1.34395	0.022556	1	2.53845	6.26014	5.43702	6.78097	5.38402	6.72267	60.5378	33.2401	36.1877	129.771	69.4769	130.664	5.91976	5.05485	5.17743	7.01982	6.11846	7.02971	63	37	27	108	81	162
gene13210	protein_coding	101105420	MCM4	XP_004012002.2	DNA replication licensing factor MCM4	144.158	75.8235	212.493	2.80246	1.4867	0.00523201	1	2.80247	7.17151	6.24457	7.73127	6.24381	7.7288	77.8343	77.2608	72.3754	227.099	213.577	196.802	6.28233	6.27167	6.17743	7.82718	7.73861	7.6206	81	86	54	189	249	244
gene13392	protein_coding	101113859	NOV	XP_004011814.2	nephroblastoma overexpressed	21.1806	34.7529	7.60825	0.218924	-2.1915	0.0119325	1	-4.56778	4.40467	5.11906	2.92756	4.97489	2.8801	19.2183	28.7482	56.292	9.61267	5.14644	8.06565	4.26441	4.8454	5.81486	3.26494	2.36357	3.01179	20	32	42	8	6	10
gene13821	protein_coding	101110249	KL	XP_004012328.2	klotho	30.3238	15.9979	44.6496	2.79096	1.48076	0.0458091	1	2.79096	4.92238	3.99981	5.48058	3.97703	5.38187	14.4138	13.4757	20.1043	68.4903	29.1631	36.2954	3.84937	3.75229	4.32943	6.09783	4.86607	5.18172	15	15	15	57	34	45
gene13701	protein_coding	101111642	SLC25A30	XP_012039782.1	kidney mitochondrial carrier protein 1	748	421.933	1074.07	2.54559	1.348	0.00553288	1	2.54559	9.5469	8.72087	10.0689	8.38433	10.0599	133.567	769.015	363.217	948.049	1237.72	1036.44	7.06142	9.58687	8.50469	9.88882	10.2735	10.0174	139	856	271	789	1443	1285
gene13764	protein_coding	101121357	CKAP2	XP_004023459.1	cytoskeleton associated protein 2	26.1041	12.4892	39.7191	3.18028	1.66915	0.0141085	1	3.18028	4.70621	3.6426	5.31176	3.37244	5.19894	11.531	4.49191	21.4446	21.6285	39.456	58.0727	3.52745	2.16733	4.42254	4.43486	5.30217	5.85979	12	5	16	18	46	72
gene14103	protein_coding	101115469	EFNB2	XP_004012283.1	ephrin-B2	20.626	9.39378	31.8583	3.39143	1.76189	0.0287117	1	3.39143	4.36639	3.23171	4.9936	3.12678	4.81714	5.7655	14.3741	8.04172	13.2174	42.0292	40.3283	2.52745	3.8454	3.0075	3.72437	5.39332	5.33372	6	16	6	11	49	50
gene14083	lncRNA	105616229	LOC105616229		uncharacterized LOC105616229	116.32	61.2478	171.393	2.79835	1.48458	0.0483166	1	2.79835	6.86196	5.93659	7.42116	5.71431	7.3121	50.9286	106.009	26.8057	116.554	270.188	127.437	5.6704	6.72804	4.74447	6.86485	8.07782	6.99364	53	118	20	97	315	158
gene14475	protein_coding	101103249	SLC43A2	XP_014954050.1	large neutral amino acids transporter small subunit 4	107.017	59.4448	154.589	2.60054	1.37881	0.0418343	1	2.60054	6.74169	5.89348	7.27229	5.7157	7.10152	25.9448	90.7366	61.6531	67.2887	169.832	226.645	4.69737	6.50361	5.9461	6.07229	7.40797	7.82429	27	101	46	56	198	281
gene14920	protein_coding	101120098	TTLL6	XP_014954218.1	tubulin polyglutamylase TTLL6	62.1085	87.7277	36.4893	0.415938	-1.26556	0.0493968	1	-2.40421	5.95672	6.45496	5.1894	6.42457	5.11289	84.5607	67.3786	111.244	28.838	26.5899	54.0399	6.40192	6.07422	6.79758	4.8499	4.73281	5.75595	88	75	83	24	31	67
gene15245	protein_coding	100423047	ITGB3	XP_012041672.1	integrin beta 3	476.759	316.233	637.285	2.01524	1.01095	0.049742	1	2.01524	8.89712	8.30485	9.3158	8.24255	9.24302	307.493	432.122	209.085	731.764	379.978	800.113	8.26441	8.75529	7.70794	9.51524	8.56977	9.64406	320	481	156	609	443	992
gene14642	protein_coding	101118116	YBX2	XP_014953804.1	Y-box binding protein 2	232.887	320.502	145.271	0.453262	-1.14158	0.0346834	1	-2.20623	7.86348	8.32419	7.18261	8.30681	7.03772	369.953	255.14	336.412	68.4903	208.431	158.893	8.5312	7.99515	8.39408	6.09783	7.70342	7.31191	385	284	251	57	243	197
gene14873	protein_coding	101117522	MYCBPAP	XP_012041276.1	MYCBP associated protein	128.111	186.275	69.9468	0.375502	-1.41311	0.00582801	1	-2.6631	7.00125	7.54129	6.12819	7.53596	6.09752	173.926	209.323	175.577	85.3124	72.9078	51.6202	7.44233	7.70959	7.45596	6.41468	6.188	5.68986	181	233	131	71	85	64
gene14888	protein_coding	101108668	SAMD14	XP_014954204.1	LOW QUALITY PROTEIN: sterile alpha motif domain-containing protein 14	10.5396	3.94581	17.1333	4.34216	2.11841	0.0481875	1	4.34216	3.39774	1.98032	4.09873	1.9318	3.78485	2.88275	3.59353	5.36114	18.0237	5.14644	28.2298	1.52745	1.8454	2.42254	4.17183	2.36357	4.81915	3	4	4	15	6	35
gene15514	protein_coding	101122963	KCTD2	XP_014954448.1	BTB/POZ domain-containing protein KCTD2	476.357	304.562	648.152	2.12814	1.0896	0.0368713	1	2.12814	8.8959	8.25059	9.34019	8.19589	9.27626	222.933	424.036	266.717	878.357	645.878	420.221	7.80046	8.72804	8.05917	9.77866	9.33512	8.715	232	472	199	731	753	521
gene14308	lncRNA	101114032	LOC101114032		uncharacterized LOC101114032	170.839	318.972	22.7066	0.0711869	-3.81224	0.0438491	1	-14.0475	7.41649	8.31728	4.50504	7.85733	3.93362	182.574	101.517	672.823	34.8459	3.43096	29.8429	7.51234	6.66558	9.39408	5.12292	1.77861	4.89932	190	113	502	29	4	37
gene14312	protein_coding	101111035	LOC101111035	XP_004013243.1	C-C motif chemokine 3-like	2758.57	4039.72	1477.42	0.365724	-1.45118	0.00285553	1	-2.73431	11.4297	11.98	10.5289	11.9599	10.4922	4219.39	3163.2	4736.57	1284.49	1185.4	1962.37	12.0428	11.6272	12.2096	10.327	10.2112	10.9384	4391	3521	3534	1069	1382	2433
gene14316	protein_coding	101115044	LOC101115044	XP_004012499.2	C-C motif chemokine 14	40.0513	61.0541	19.0485	0.311994	-1.68041	0.034925	1	-3.20519	5.32378	5.93202	4.25161	5.79522	4.07425	48.0459	35.9353	99.1812	27.6364	21.4435	8.06565	5.58634	5.16733	6.63199	4.7885	4.42247	3.01179	50	40	74	23	25	10
gene14521	protein_coding	101109629	LOC101109629	XP_004013311.1	olfactory receptor-like protein DTMT	504.447	974.052	34.841	0.0357691	-4.80514	0.0476022	1	-27.9571	8.97856	9.92786	5.12271	9.24267	4.8161	2272.57	412.357	237.231	14.419	23.159	66.9449	11.1501	8.68775	7.89015	3.8499	4.5335	6.0649	2365	459	177	12	27	83
gene15334	protein_coding	101111110	CD7	XP_004013100.2	CD7 molecule	70.3466	103.033	37.6603	0.365517	-1.45199	0.0220967	1	-2.73585	6.13641	6.68696	5.23497	6.58273	5.17979	153.747	60.1916	95.1603	25.2333	37.7405	50.007	7.26441	5.91149	6.57229	4.65725	5.23804	5.64406	160	67	71	21	44	62
gene15417	protein_coding	100294595	SOCS3	XP_004013146.1	suppressor of cytokine signaling 3	89.7098	53.1562	126.263	2.37533	1.24813	0.0479643	1	2.37533	6.48719	5.73217	6.98029	5.6453	6.82235	41.3194	37.732	80.4172	61.2807	198.138	119.372	5.36875	5.23772	6.32943	5.93736	7.63036	6.89932	43	42	60	51	231	148
gene16251	protein_coding	101119660	QSOX1	XP_004014146.2	quiescin sulfhydryl oxidase 1	1326.45	734.225	1918.68	2.61321	1.38582	0.0155115	1	2.61321	10.3734	9.52008	10.9059	9.33042	10.8238	1106.02	304.551	792.109	1315.73	2855.41	1584.9	10.1112	8.25054	9.62956	10.3617	11.4795	10.6302	1151	339	591	1095	3329	1965
gene15688	protein_coding	100144764	PIGR	XP_004013622.1	polymeric immunoglobulin receptor	4248.58	2899.55	5597.6	1.93051	0.94898	0.0326187	1	1.93051	12.0528	11.5016	12.4506	11.49	12.4293	3194.09	2397.78	3106.78	4838.78	7001.73	4952.31	11.6412	11.2275	11.6012	12.2404	12.7735	12.2739	3324	2669	2318	4027	8163	6140
gene15698	protein_coding	101120001	LOC101120001	XP_004013629.1	apolipoprotein R-like	1606.06	1053.83	2158.3	2.04804	1.03425	0.0352938	1	2.04804	10.6493	10.0414	11.0757	9.94406	11.074	1529.78	1017.87	613.851	2118.39	2302.17	2054.32	10.5791	9.99133	9.26174	11.0488	11.1688	11.0044	1592	1133	458	1763	2684	2547
gene16405	protein_coding	101122966	CFHR5	XP_012043249.1	complement factor H-related 5	3282.64	2258.55	4306.74	1.90686	0.931199	0.0333872	1	1.90686	11.6806	11.1412	12.0724	11.1172	12.0096	1708.51	2472.35	2594.79	3240.67	6177.44	3502.11	10.7385	11.2717	11.3414	11.6621	12.5928	11.774	1778	2752	1936	2697	7202	4342
gene15726	pseudogene	101120763	LOC101120763			14.1144	5.83081	22.3979	3.84131	1.9416	0.04643	1	3.84131	3.81909	2.5437	4.48529	2.3959	4.37021	6.72642	8.08544	2.68057	12.0158	32.5941	22.5838	2.74984	3.01533	1.42254	3.58686	5.02654	4.49722	7	9	2	10	38	28
gene15739	pseudogene	101119066	LOC101119066			92.2529	57.6863	126.82	2.19844	1.13648	0.042243	1	2.19844	6.52752	5.85016	6.98663	5.81523	6.94928	60.5378	70.9722	41.5489	92.5219	162.113	125.824	5.91976	6.14918	5.37674	6.53172	7.34085	6.97527	63	79	31	77	189	156
gene17251	lncRNA	105606890	LOC105606890		uncharacterized LOC105606890	121.287	14.4589	228.114	15.7767	3.97973	0.000440029	1	15.7767	6.92227	3.85389	7.83361	3.49552	7.56444	4.80459	27.8498	10.7223	284.775	72.9078	326.659	2.26441	4.7996	3.42254	8.15368	6.188	8.35164	5	31	8	237	85	405
gene17388	protein_coding	101115893	PREX1	XP_014954998.1	LOW QUALITY PROTEIN: phosphatidylinositol 3,4,5-trisphosphate-dependent Rac exchanger 1 protein	388.157	241.652	534.662	2.21252	1.14569	0.0253573	1	2.21252	8.6005	7.91679	9.06248	7.89087	8.96325	185.457	295.568	243.932	311.21	511.213	781.562	7.53494	8.20734	7.93034	8.28175	8.99778	9.61022	193	329	182	259	596	969
gene16836	protein_coding	443108	PGFS	XP_004014372.1	prostaglandin F synthase 1	653.698	388.236	919.161	2.36753	1.24339	0.01311	1	2.36754	9.35248	8.60079	9.84417	8.40534	9.82437	688.977	234.478	241.251	1100.65	732.509	924.324	9.42831	7.87331	7.91439	10.1041	9.5167	9.85225	717	261	180	916	854	1146
gene16946	protein_coding	101105177	TGM3	XP_004014440.1	protein-glutamine gamma-glutamyltransferase E	219.322	345.667	92.9774	0.26898	-1.89443	0.000393597	1	-3.71775	7.77691	8.43324	6.53881	8.40373	6.49058	389.171	252.445	395.384	62.4823	99.4978	116.952	8.60426	7.97983	8.62711	5.96538	6.63659	6.86977	405	281	295	52	116	145
gene16954	protein_coding	101114799	LOC101114799	XP_012044186.1	LOW QUALITY PROTEIN: tyrosine-protein phosphatase non-receptor type substrate 1-like	22.1398	8.28556	35.994	4.34419	2.11909	0.00946915	1	4.34419	4.46857	3.0506	5.16968	2.73493	5.08098	2.88275	15.2725	6.70143	20.4269	48.0334	39.5217	1.52745	3.93286	2.74447	4.3524	5.58597	5.30457	3	17	5	17	56	49
gene16990	protein_coding	101109378	PTK6	XP_004014457.1	protein tyrosine kinase 6	166.872	243.631	90.1136	0.369878	-1.43488	0.00723572	1	-2.70359	7.3826	7.92855	6.49367	7.88741	6.40331	286.353	167.099	277.439	88.9172	53.1798	128.244	8.16165	7.38456	8.11603	6.47439	5.73281	7.00275	298	186	207	74	62	159
gene17072	protein_coding	101105678	SIRPB2	XP_012044339.1	signal-regulatory protein beta 2	417.312	675.282	159.341	0.235962	-2.08338	3.16359e-05	0.297852	-4.23798	8.70498	9.39935	7.31597	9.35682	7.2575	883.083	486.025	656.74	127.368	226.443	124.211	9.7864	8.92489	9.35918	6.99286	7.82301	6.95665	919	541	490	106	264	154
gene16809	lncRNA	106991524	LOC106991524		uncharacterized LOC106991524	76.3844	33.4306	119.338	3.56973	1.83582	0.0238146	1	3.56974	6.25521	5.0631	6.89891	4.63926	6.72807	10.5701	68.277	21.4446	51.6681	173.263	133.083	3.40192	6.09333	4.42254	5.6912	7.43682	7.05619	11	76	16	43	202	165
gene18020	protein_coding	105607569	LOC105607569	XP_012045546.1	zinc finger protein 549-like	23.0995	2.55897	43.6399	17.0537	4.09201	0.0289655	1	17.0537	4.52979	1.35557	5.44758	1.12678	5.06368	0.960917	2.69515	4.02086	90.1188	21.4435	19.3576	-0.0575164	1.43036	2.0075	6.49376	4.42247	4.27483	1	3	3	75	25	24
gene18039	protein_coding	101102835	CD22	XP_012045564.1	B-cell receptor CD22	205.37	360.013	50.7272	0.140904	-2.82722	4.82526e-07	0.00908596	-7.09705	7.68208	8.49191	5.66469	8.43165	5.41055	225.815	415.951	438.274	16.8222	65.1882	70.1712	7.819	8.70027	8.77569	4.07229	6.02654	6.13281	235	463	327	14	76	87
gene18528	protein_coding	101113171	CPT1C	XP_014956136.1	carnitine O-palmitoyltransferase 1, brain	98.7748	136.071	61.4787	0.451814	-1.1462	0.0388457	1	-2.2133	6.62607	7.08822	5.94202	7.03516	5.87707	144.137	89.8382	174.237	80.5061	38.5983	65.3318	7.1713	6.48926	7.44491	6.33103	5.27046	6.02971	150	100	130	67	45	81
gene18718	protein_coding	101119500	SSC5D	XP_014955798.1	LOW QUALITY PROTEIN: soluble scavenger receptor cysteine-rich domain-containing protein SSC5D	81.04	124.889	37.1913	0.297796	-1.74761	0.0163234	1	-3.35801	6.34056	6.9645	5.21689	6.79441	5.20886	152.786	53.0045	168.876	32.4427	42.0292	37.102	7.25537	5.72804	7.39982	5.01982	5.39332	5.21343	159	59	126	27	49	46
gene17520	lncRNA	105609367	LOC105609367		uncharacterized LOC105609367	43.8105	18.7639	68.8572	3.66965	1.87564	0.0236493	1	3.66965	5.45321	4.22989	6.10553	4.18951	5.96011	24.0229	18.866	13.4029	45.6602	114.937	45.9742	4.58634	4.23772	3.74447	5.51286	6.8447	5.52275	25	21	10	38	134	57
gene17836	protein_coding	101110783	HSF4	XP_014955670.1	heat shock factor protein 4	152.772	217.889	87.6554	0.402293	-1.31368	0.0426383	1	-2.48575	7.25524	7.76745	6.45377	7.62848	6.38609	241.19	104.212	308.266	105.739	53.1798	104.047	7.91403	6.70338	8.26803	6.72437	5.73281	6.70109	251	116	230	88	62	129
gene18021	lncRNA	105607571	LOC105607571		uncharacterized LOC105607571	114.849	66.2955	163.401	2.46474	1.30144	0.0283303	1	2.46474	6.84359	6.05084	7.35228	5.78325	7.28028	55.7332	117.688	25.4654	98.5298	211.004	180.671	5.80046	6.87882	4.67047	6.62249	7.72113	7.49722	58	131	19	82	246	224
gene18498	protein_coding	101104597	HRC	XP_012046033.1	histidine rich calcium binding protein	28.1656	41.505	14.8263	0.357217	-1.48513	0.0441513	1	-2.79942	4.81586	5.37521	3.89008	5.35673	3.8801	32.6712	47.6142	44.2294	14.419	17.1548	12.905	5.02995	5.57332	5.46694	3.8499	4.10054	3.68986	34	53	33	12	20	16
gene18768	protein_coding	101106030	CDC42EP5	XP_014955604.1	CDC42 effector protein (Rho GTPase binding) 5	30.0252	47.3914	12.6591	0.267118	-1.90445	0.0138823	1	-3.74366	4.9081	5.56655	3.6621	5.42636	3.6334	75.9124	26.0531	40.2086	13.2174	9.43513	15.3247	6.24626	4.70338	5.32943	3.72437	3.23804	3.93779	79	29	30	11	11	19
gene18825	protein_coding	101104774	AURKC	XP_004015492.1	aurora kinase C	89.447	165.367	13.5271	0.0818008	-3.61174	0.0124219	1	-12.2248	6.48296	7.36953	3.75778	6.77495	3.69991	274.822	24.2563	197.022	9.61267	18.8703	12.0985	8.10235	4.60029	7.62221	3.26494	4.23804	3.59675	286	27	147	8	22	15
gene18930	protein_coding	101118215	DYNC2H1	XP_004016016.1	cytoplasmic dynein 2 heavy chain 1	143.424	193.373	93.476	0.483397	-1.04872	0.0475757	1	-2.06869	7.16415	7.59524	6.54652	7.51835	6.5316	113.388	222.799	243.932	105.739	75.4811	99.2075	6.82513	7.7996	7.93034	6.72437	6.23804	6.63238	118	248	182	88	88	123
gene19008	protein_coding	101105102	C15H11orf65	XP_004016592.1	chromosome 15 open reading frame, human C11orf65	57041.9	81231.1	32852.8	0.404436	-1.30602	0.00620654	1	-2.47258	15.7997	16.3097	15.0037	16.2916	15.0015	67308.4	77695.6	98689.3	30807.4	32478.3	35272.7	16.0385	16.2455	16.5906	14.911	14.9872	15.1063	70046	86484	73633	25639	37865	43732
gene20007	pseudogene	106991630	LOC106991630			13.9911	23.046	4.93623	0.21419	-2.22304	0.0275171	1	-4.66875	3.80644	4.52645	2.30341	4.50321	2.16277	28.8275	18.866	21.4446	2.40317	5.14644	7.25909	4.84937	4.23772	4.42254	1.26494	2.36357	2.85979	30	21	16	2	6	9
gene18942	protein_coding	100192317	MMP7	NP_001129963.1	matrix metallopeptidase 7	160.468	223.337	97.5985	0.437001	-1.19429	0.0286878	1	-2.28832	7.32614	7.80308	6.60879	7.67442	6.58081	317.103	241.665	111.244	87.7156	125.23	79.85	8.30881	7.91686	6.79758	6.45476	6.96844	6.31922	330	269	83	73	146	99
gene19100	protein_coding	101116760	APOA5	XP_014956330.1	apolipoprotein A-V	10953	5454.25	16451.7	3.01631	1.59279	0.00850677	1	3.01631	13.419	12.4132	14.006	12.4082	13.9048	6096.06	5225.89	5040.81	23659.2	16393.1	9302.92	12.5737	12.3515	12.2994	14.5301	14.0008	13.1835	6344	5817	3761	19690	19112	11534
gene21235	protein_coding	101110877	DERL3	XP_014956920.1	derlin 3	23.3371	36.9888	9.68535	0.261846	-1.93321	0.020693	1	-3.81904	4.54455	5.20901	3.2758	5.08257	2.76776	32.6712	20.6628	57.6323	12.0158	1.71548	15.3247	5.02995	4.36896	5.84881	3.58686	0.778611	3.93779	34	23	43	10	2	19
gene21050	protein_coding	101111230	RAB35	XP_014956894.1	LOW QUALITY PROTEIN: ras-related protein Rab-35	121.618	80.3105	162.926	2.0287	1.02055	0.0498538	1	2.0287	6.92621	6.32752	7.34807	6.29511	7.28614	70.1469	105.111	65.674	103.336	174.121	211.32	6.13231	6.71577	6.03725	6.6912	7.44395	7.72329	73	117	49	86	203	262
gene21029	lncRNA	106991709	LOC106991709		uncharacterized LOC106991709	97.6794	65.0846	130.274	2.00161	1.00116	0.0495376	1	2.00161	6.60998	6.02424	7.02541	5.81845	6.93339	24.9838	92.5333	77.7366	72.095	150.962	167.766	4.64292	6.5319	6.28052	6.17183	7.23804	7.3903	26	103	58	60	176	208
gene21231	protein_coding	101109829	C17H22orf15	XP_011953477.1	chromosome 17 open reading frame, human C22orf15	39.1523	57.5167	20.788	0.361425	-1.46823	0.019055	1	-2.76682	5.29103	5.84591	4.37768	5.71839	4.32711	58.6159	84.4479	29.4863	22.8301	13.7238	25.8101	5.87322	6.39999	4.88197	4.51286	3.77861	4.68986	61	94	22	19	16	32
gene21239	protein_coding	106991688	LOC106991688	XP_014956922.1	basic proline-rich protein-like	23357.4	36459.5	10255.3	0.281279	-1.82993	0.0018016	1	-3.55519	14.5116	15.154	13.3241	15.069	13.3234	28836.2	54878.6	25663.8	10000.8	10058.7	10706.4	14.8156	15.744	14.6474	13.2878	13.2962	13.3862	30009	61086	19148	8323	11727	13274
gene21745	protein_coding	101122138	TTC6	XP_014957293.1	LOW QUALITY PROTEIN: tetratricopeptide repeat protein 6	167.349	230.762	103.934	0.450396	-1.15073	0.0219604	1	-2.22027	7.38671	7.85026	6.69953	7.80849	6.64996	165.278	299.161	227.849	116.554	68.6191	126.631	7.36875	8.22478	7.83193	6.86485	6.10054	6.98448	172	333	170	97	80	157
gene21864	protein_coding	105614179	LOC105614179	XP_014957299.1	LOW QUALITY PROTEIN: serpin A3-6-like	1172.86	586.225	1759.5	3.0014	1.58564	0.000897051	1	3.0014	10.1958	9.19531	10.7809	9.16245	10.7578	569.824	746.555	442.294	1398.64	2167.51	1712.34	9.15437	9.54411	8.78886	10.4498	11.0818	10.7418	593	831	330	1164	2527	2123
gene21317	lncRNA	105603013	LOC105603013		uncharacterized LOC105603013	115.775	158.878	72.6727	0.457412	-1.12843	0.0391031	1	-2.18621	6.85518	7.31178	6.18334	7.2542	6.14509	122.997	128.469	225.168	96.1267	55.7531	66.1384	6.94248	7.00527	7.81486	6.58686	5.80098	6.04742	128	143	168	80	65	82
gene21351	protein_coding	101111665	PGPEP1L	XP_014957351.1	pyroglutamyl-peptidase 1-like protein	75.0845	139.564	10.6051	0.0759874	-3.7181	0.0373436	1	-13.1601	6.23044	7.12478	3.40669	6.73437	2.84044	66.3033	62.8867	289.502	15.6206	14.5816	1.61313	6.05101	5.97468	8.17743	3.96538	3.86607	0.689863	69	70	216	13	17	2
gene21446	protein_coding	101102093	MESP2	XP_014957268.1	LOW QUALITY PROTEIN: mesoderm posterior protein 2	74.1534	107.646	40.6605	0.377723	-1.4046	0.0134577	1	-2.64744	6.21244	6.75016	5.34556	6.73386	3.5841	113.388	86.2447	123.306	99.7314	21.4435	0.806565	6.82513	6.43036	6.9461	6.63998	4.42247	-0.310137	118	96	92	83	25	1
gene21555	lncRNA	105603131	LOC105603131		uncharacterized LOC105603131	44.5607	65.5578	23.5636	0.359433	-1.47621	0.0187273	1	-2.78216	5.4777	6.0347	4.55849	6.01672	4.43403	53.8113	63.7851	79.0769	36.0475	12.8661	21.7773	5.74984	5.99515	6.30518	5.17183	3.6855	4.44475	56	71	59	30	15	27
gene21743	lncRNA	105603192	LOC105603192		uncharacterized LOC105603192	482.483	665.232	299.733	0.450569	-1.15018	0.0303578	1	-2.21942	8.91433	9.37771	8.22753	9.27417	7.96448	835.998	808.544	351.155	389.313	96.9245	412.961	9.70736	9.65918	8.45596	8.60479	6.59879	8.68986	870	900	262	324	113	512
gene21973	lncRNA	106991748	LOC106991748		uncharacterized LOC106991748	31.9651	16.2446	47.6855	2.93548	1.5536	0.0268323	1	2.93548	4.99842	4.02189	5.57548	3.96623	5.51814	11.531	22.4596	14.7431	31.2412	62.615	49.2005	3.52745	4.48926	3.88197	4.96538	5.96844	5.6206	12	25	11	26	73	61
gene21974	lncRNA	105603270	LOC105603270		uncharacterized LOC105603270	32.12	16.8178	47.4222	2.81976	1.49558	0.0294561	1	2.81976	5.0054	4.07192	5.56749	4.00472	5.49516	10.5701	22.4596	17.4237	28.838	62.615	50.8136	3.40192	4.48926	4.12298	4.8499	5.96844	5.66714	11	25	13	24	73	63
gene22083	protein_coding	494191	TGFBR2	XP_011954697.1	TGF-beta receptor type-2	221.997	120.396	323.597	2.68777	1.42641	0.0339325	1	2.68777	7.79439	6.91164	8.33806	6.76469	8.13459	54.7723	153.623	152.793	124.965	387.698	458.129	5.77537	7.26325	7.25543	6.96538	8.59879	8.83961	57	171	114	104	452	568
gene22092	protein_coding	101112171	CMTM6	XP_014957611.1	CKLF-like MARVEL transmembrane domain containing 6	856.778	517.549	1196.01	2.3109	1.20846	0.0278769	1	2.3109	9.74278	9.01555	10.224	8.77699	10.1798	278.666	957.675	316.308	863.938	1140.79	1583.29	8.12239	9.90339	8.30518	9.75478	10.1558	10.6287	290	1066	236	719	1330	1963
gene22179	protein_coding	101116940	SEC22C	XP_004018300.1	SEC22 homolog C, vesicle trafficking protein	359.294	234.003	484.586	2.07085	1.05022	0.0214465	1	2.07085	8.48902	7.87038	8.92061	7.80682	8.91687	148.942	243.462	309.606	436.175	508.639	508.943	7.21861	7.92755	8.27429	8.76876	8.9905	8.99136	155	271	231	363	593	631
gene22551	protein_coding	101118998	CELSR3	XP_014957639.1	cadherin, EGF LAG seven-pass G-type receptor 3	58.8341	25.6842	91.9841	3.58135	1.8405	0.0324262	1	3.58135	5.87858	4.68281	6.52331	4.3402	6.25312	6.72642	34.1385	36.1877	120.158	29.1631	126.631	2.74984	5.09333	5.17743	6.90879	4.86607	6.98448	7	38	27	100	34	157
gene22552	protein_coding	105603547	SLC26A6	XP_011955481.1	solute carrier family 26 (anion exchanger), member 6	274.579	123.077	426.082	3.46193	1.79158	0.00803484	1	3.46193	8.10108	6.94341	8.73499	6.87079	8.621	78.7952	172.489	117.945	384.507	244.456	649.285	6.30004	7.43036	6.88197	8.58686	7.93343	9.34271	82	192	88	320	285	805
gene22611	protein_coding	554321	LTF	NP_001020033.1	lactotransferrin	18.3369	31.7547	4.91917	0.154912	-2.69048	0.00276347	1	-6.4553	4.19668	4.9889	2.29842	4.89412	2.12576	36.5148	41.3256	17.4237	2.40317	4.2887	8.06565	5.19041	5.36896	4.12298	1.26494	2.10054	3.01179	38	46	13	2	5	10
gene22697	lncRNA	105603595	LOC105603595		uncharacterized LOC105603595	141.311	211.938	70.6837	0.333511	-1.5842	0.01853	1	-2.9984	7.14273	7.7275	6.14331	7.59702	6.05982	103.779	237.173	294.863	54.0712	106.36	51.6202	6.69737	7.88979	8.2039	5.75679	6.73281	5.68986	108	264	220	45	124	64
gene23099	protein_coding	101111058	LOC101111058	XP_004018962.1	butyrophilin-like protein 1	23.1076	8.19593	38.0192	4.63879	2.21375	0.00895299	1	4.63879	4.53029	3.03491	5.24866	2.98844	5.15773	5.7655	10.7806	8.04172	57.676	25.7322	30.6495	2.52745	3.43036	3.0075	5.8499	4.6855	4.93779	6	12	6	48	30	38
gene23115	protein_coding	101123159	LOC101123159	XP_011956845.1	complement C4-A-like	10651.8	4589.05	16714.5	3.64227	1.86484	0.0401875	1	3.64227	13.3788	12.164	14.0288	11.9728	13.7277	3374.74	7981.22	2411.17	4936.1	24880.4	20327.1	11.7206	12.9624	11.2355	12.2692	14.6027	14.3111	3512	8884	1799	4108	29007	25202
gene23360	protein_coding	101104865	PGBD1	XP_014958048.1	piggyBac transposable element derived 1	79.6624	112.702	46.6224	0.413677	-1.27342	0.0155824	1	-2.41735	6.31583	6.81637	5.54295	6.76144	5.48134	156.63	99.7204	81.7574	66.0871	33.4518	40.3283	7.29121	6.63982	6.35328	6.0463	5.06401	5.33372	163	111	61	55	39	50
gene23721	protein_coding	101108869	NRN1	XP_004019194.1	neuritin	16.5527	26.4353	6.67001	0.252314	-1.9867	0.0351793	1	-3.96331	4.04899	4.7244	2.73769	4.56176	2.70858	14.4138	20.6628	44.2294	8.41108	5.14644	6.45252	3.84937	4.36896	5.46694	3.07229	2.36357	2.68986	15	23	33	7	6	8
gene23738	lncRNA	105603906	LOC105603906		uncharacterized LOC105603906	132.449	179.413	85.4853	0.476472	-1.06954	0.0308452	1	-2.09876	7.04929	7.48714	6.4176	7.47799	6.16128	154.708	203.933	179.598	108.142	120.084	28.2298	7.2734	7.67195	7.48863	6.75679	6.90789	4.81915	161	227	134	90	140	35
gene23098	pseudogene	105603929	LOC105603929			23.2165	6.95987	39.4731	5.67153	2.50374	0.0226325	1	5.67153	4.53708	2.79906	5.3028	2.68739	5.12669	10.5701	6.28867	4.02086	68.4903	25.7322	24.197	3.40192	2.65276	2.0075	6.09783	4.6855	4.59675	11	7	3	57	30	30
gene23828	tRNA	101101823	TRNAC-ACA		tRNA-Cys	34.5071	12.0215	56.9927	4.74089	2.24516	0.041909	1	4.74089	5.10882	3.58755	5.83271	3.14641	5.45152	2.88275	22.4596	10.7223	14.419	96.0668	60.4924	1.52745	4.48926	3.42254	3.8499	6.58597	5.91868	3	25	8	12	112	75
gene24634	protein_coding	101121051	ACTA2	XP_004020068.1	actin, alpha 2, smooth muscle, aorta	1288.9	1867.69	710.107	0.380207	-1.39514	0.0058842	1	-2.63015	10.3319	10.867	9.47189	10.8274	9.39685	1648.93	1457.17	2496.95	561.139	520.648	1048.54	10.6873	10.509	11.286	9.13222	9.02416	10.0342	1716	1622	1863	467	607	1300
gene24642	protein_coding	101102194	LOC101102194	XP_004020332.1	interferon-induced protein with tetratricopeptide repeats 1	139.809	80.6824	198.936	2.46567	1.30198	0.00724048	1	2.46567	7.12732	6.33418	7.63616	5.99428	7.57625	24.9838	70.9722	146.091	124.965	229.874	241.97	4.64292	6.14918	7.19073	6.96538	7.8447	7.91868	26	79	109	104	268	300
gene24922	lncRNA	105604312	LOC105604312		uncharacterized LOC105604312	12.0444	22.0636	2.02521	0.0917896	-3.44552	0.00619434	1	-10.8945	3.59029	4.46359	1.01807	4.04471	0.772791	4.80459	33.2401	28.146	3.60475	0.857739	1.61313	2.26441	5.05485	4.81486	1.8499	-0.221389	0.689863	5	37	21	3	1	2
gene25199	lncRNA	105604437	LOC105604437		uncharacterized LOC105604437	15.6887	25.6287	5.74883	0.224313	-2.15642	0.0235364	1	-4.45806	3.97166	4.67969	2.52327	4.57274	2.48255	24.9838	14.3741	37.528	7.2095	6.00418	4.03283	4.64292	3.8454	5.2299	2.8499	2.58597	2.01179	26	16	28	6	7	5
gene25382	protein_coding	101117552	MRO	XP_011959095.1	maestro	43.6051	66.2296	20.9806	0.316786	-1.65842	0.0355362	1	-3.1567	5.44642	6.0494	4.39099	5.81738	4.32692	100.896	73.6673	24.1252	13.2174	22.3012	27.4232	6.65673	6.20295	4.59247	3.72437	4.47905	4.77733	105	82	18	11	26	34
gene25754	protein_coding	101107063	CLEC16A	XP_011959498.1	C-type lectin domain family 16, member A	166685	260422	72949	0.280119	-1.83589	5.15224e-05	0.323389	-3.56991	17.3468	17.9905	16.1546	17.9404	16.1434	198195	360070	223001	83881.3	61808.7	73157.1	17.5966	18.4579	17.7667	16.3561	15.9155	16.1587	206256	400798	166383	69809	72060	90702
gene25903	protein_coding	101118159	CHP2	XP_014959614.1	calcineurin B homologous protein 2	446.623	320.358	572.888	1.78828	0.838571	0.0410122	1	1.78828	8.80291	8.32354	9.16211	8.21679	9.12068	252.721	208.425	499.927	415.748	748.806	554.11	7.9814	7.70338	8.96557	8.69956	9.54845	9.11403	263	232	373	346	873	687
gene26173	lncRNA	105607855	LOC105607855		uncharacterized LOC105607855	32.9915	48.0007	17.9823	0.374627	-1.41647	0.0494936	1	-2.66932	5.04402	5.58498	4.16851	5.58028	4.04901	49.0068	52.1061	42.8892	9.61267	26.5899	17.7444	5.61491	5.70338	5.42254	3.26494	4.73281	4.14929	51	58	32	8	31	22
gene26361	protein_coding	101120042	LOC101120042	XP_014959761.1	cytochrome c oxidase assembly protein COX19	330.995	218.102	443.887	2.03522	1.02519	0.0399631	1	2.03522	8.37066	7.76886	8.79405	7.70097	8.76061	134.528	283.889	235.89	509.471	505.209	316.98	7.07177	8.14918	7.88197	8.99286	8.98073	8.30825	140	316	176	424	589	393
gene26670	protein_coding	101108628	FUT11	XP_014959936.1	fucosyltransferase 11 (alpha (1,3) fucosyltransferase)	28.5734	13.7509	43.3958	3.15584	1.65803	0.0224563	1	3.15584	4.8366	3.78146	5.43948	3.62762	5.22932	7.68734	10.7806	22.7849	16.8222	48.0334	65.3318	2.94248	3.43036	4.51	4.07229	5.58597	6.02971	8	12	17	14	56	81
gene27091	protein_coding	101118077	AP3M2	XP_011961398.1	adaptor-related protein complex 3, mu 2 subunit	32.8059	51.581	14.0307	0.272013	-1.87825	0.0427915	1	-3.67629	5.03588	5.68877	3.81052	5.50371	3.76776	89.3653	27.8498	37.528	9.61267	17.1548	15.3247	6.48164	4.7996	5.2299	3.26494	4.10054	3.93779	93	31	28	8	20	19
gene26836	protein_coding	105612179	KBTBD11	XP_014960001.1	kelch repeat and BTB (POZ) domain containing 11	374.736	160.037	589.435	3.68311	1.88092	0.0440462	1	3.68311	8.54973	7.32226	9.20319	6.7637	8.91651	263.291	191.355	25.4654	182.641	688.765	896.9	8.04052	7.58011	4.67047	7.51286	9.42787	9.8088	274	213	19	152	803	1112
gene27169	protein_coding	101116024	LOC101116024	XP_014960165.1	arylsulfatase D	1345.59	880.242	1810.94	2.05732	1.04077	0.0363661	1	2.05732	10.394	9.78176	10.8225	9.76605	10.7617	715.883	1026.85	897.992	2541.35	1621.13	1270.34	9.48358	10.004	9.81056	11.3114	10.6628	10.311	745	1143	670	2115	1890	1575
gene27410	pseudogene	101117994	LOC101117994			24.0975	10.7389	37.4561	3.48788	1.80235	0.0222791	1	3.48788	4.59081	3.42478	5.22713	3.28356	5.17756	5.7655	17.0693	9.382	32.4427	28.3054	51.6202	2.52745	4.09333	3.2299	5.01982	4.82301	5.68986	6	19	7	27	33	64
gene27837	protein_coding	101103296	LOC101103296	XP_004022285.1	GRB2-associated-binding protein 3-like	57.6752	34.5229	80.8276	2.34128	1.2273	0.0417244	1	2.34127	5.84988	5.10948	6.33678	5.01641	6.1818	35.5539	19.7644	48.2503	38.4507	80.6275	123.404	5.15194	4.30483	5.59247	5.26494	6.3332	6.94725	37	22	36	32	94	153
gene28311	protein_coding	101118931	LOC101118931	XP_011963044.1	PWWP domain-containing protein MUM1L1	72.8149	134.07	11.5593	0.0862183	-3.53586	0.0418647	1	-11.5985	6.18616	7.06685	3.53099	5.38465	3.08566	1.92183	246.157	154.133	2.40317	13.7238	18.551	0.942484	7.94343	7.26803	1.26494	3.77861	4.21343	2	274	115	2	16	23
gene28349	protein_coding	101123017	GPRASP1	XP_014960615.1	G protein-coupled receptor associated sorting protein 1	63.1429	92.0507	34.2352	0.371916	-1.42695	0.00737238	1	-2.68878	5.98055	6.52436	5.09741	6.51742	4.66887	102.818	80.8544	92.4797	72.095	12.8661	17.7444	6.68395	6.33725	6.53107	6.17183	3.6855	4.14929	107	90	69	60	15	22
gene28408	protein_coding	101103133	LOC101103133	XP_004022818.1	complement C3-like	878.582	388.997	1368.17	3.51716	1.81441	0.0432389	1	3.51716	9.77903	8.60362	10.418	8.3805	10.1307	378.601	634.258	154.133	420.554	2047.42	1636.52	8.56454	9.30893	7.26803	8.71615	10.9996	10.6764	394	706	115	350	2387	2029
gene28525	protein_coding	101108292	LOC101108292	XP_004022862.2	guanylate-binding protein 2-like	100.883	176.797	24.968	0.141224	-2.82395	0.0351843	1	-7.08096	6.65653	7.46595	4.64201	7.03074	3.58986	208.519	37.732	284.141	2.40317	12.0084	60.4924	7.70403	5.23772	8.15046	1.26494	3.58597	5.91868	217	42	212	2	14	75
gene28555	protein_coding	443475	LOC443475	XP_004022870.2	complement C3	45485.7	22562.5	68408.9	3.03197	1.60026	0.00782166	1	3.03197	15.4731	14.4616	16.0619	14.3279	15.957	20105.3	35341.4	12240.8	36307	91117.6	77802.1	14.2953	15.1091	13.5794	15.148	16.4754	16.2475	20923	39339	9133	30216	106230	96461
gene28613	protein_coding	101105560	LOC101105560	XP_004022893.1	apolipoprotein R-like	432.745	194.387	671.103	3.45242	1.78761	0.00966204	1	3.45242	8.75737	7.60278	9.39039	7.56782	9.23436	206.597	237.173	139.39	306.404	976.965	729.942	7.69068	7.88979	7.12298	8.25929	9.93216	9.51164	215	264	104	255	1139	905
gene28647	protein_coding	101113831	LOC101113831	XP_004022911.2	complement C3-like	11120.3	2579.04	19661.6	7.62361	2.93047	0.0111771	1	7.62361	13.4409	11.3326	14.2631	11.1191	13.8654	1457.71	4659.01	1620.41	4600.86	31304.9	23079.1	10.5095	12.1858	10.6621	12.1677	14.9341	14.4943	1517	5186	1209	3829	36497	28614
gene28749	protein_coding	101111946	LOC101111946	XP_004022959.2	complement C3-like	1613.73	540.979	2686.49	4.96598	2.31208	0.0143207	1	4.96598	10.6562	9.07943	11.3915	8.92561	11.1146	425.686	895.687	301.564	854.326	4070.83	3134.31	8.73365	9.80685	8.23632	9.73864	11.9911	11.6139	443	997	225	711	4746	3886
gene28855	protein_coding	101111083	LOC101111083	XP_004022991.3	serpin A3-5-like	31699.1	21135.7	42262.5	1.99958	0.999696	0.0272221	1	1.99958	14.9522	14.3674	15.3671	14.3539	15.3402	23357	17210.3	22839.8	42600.9	51907.8	32278.7	14.5116	14.071	14.4793	15.3786	15.6637	14.9783	24307	19157	17041	35454	60517	40020
gene28865	protein_coding	101112891	LOC101112891	XP_004022996.3	complement C4-like	9241.18	4355.12	14127.2	3.24382	1.69769	0.0249562	1	3.24382	13.1739	12.0885	13.7862	11.9845	13.5765	2920.23	6789.07	3356.08	5377.09	20308.7	16695.9	11.5119	12.729	11.7126	12.3926	14.3098	14.0272	3039	7557	2504	4475	23677	20700
gene28874	protein_coding	101114941	LOC101114941	XP_004022998.2	complement factor H-related protein 3-like	4981	2670.63	7291.37	2.73021	1.44901	0.00235609	1	2.73021	12.2822	11.383	12.832	11.3514	12.7826	3166.22	2908.96	1936.71	6619.52	9936.91	5317.69	11.6285	11.5063	10.9194	12.6925	13.2786	12.3766	3295	3238	1445	5509	11585	6593
gene28880	protein_coding	105605927	LOC105605927	XP_011963503.1	complement C3-like	1527.72	505.863	2549.59	5.04008	2.33345	0.00731433	1	5.04008	10.5772	8.9826	11.316	8.80616	11.1006	339.204	876.821	301.564	961.267	3749.18	2938.32	8.40601	9.77614	8.23632	9.90879	11.8724	11.5208	353	976	225	800	4371	3643
gene28937	protein_coding	493968	CYP17A1	NP_001009483.1	cytochrome P450, family 17, subfamily A, polypeptide 1	50.8721	74.3221	27.4221	0.368963	-1.43845	0.0306436	1	-2.7103	5.6688	6.21572	4.77727	6.10307	4.68039	105.701	39.5288	77.7366	18.0237	22.3012	41.9414	6.72384	5.30483	6.28052	4.17183	4.47905	5.3903	110	44	58	15	26	52
gene28954	protein_coding	101107772	LOC101107772	XP_011963551.1	multidrug resistance-associated protein 4-like	13.3049	21.6272	4.98261	0.230386	-2.11787	0.0333413	1	-4.34054	3.73389	4.43478	2.3169	4.39255	1.67294	24.9838	25.1547	14.7431	3.60475	0.857739	10.4854	4.64292	4.65276	3.88197	1.8499	-0.221389	3.3903	26	28	11	3	1	13
gene28991	protein_coding	101117231	LOC101117231	XP_014960758.1	sialic acid-binding Ig-like lectin 14	29.0103	8.0521	49.9686	6.20565	2.63358	0.0488933	1	6.20566	4.8585	3.00937	5.64295	2.74426	4.95443	12.4919	8.98382	2.68057	6.00792	86.6317	57.2661	3.64292	3.16733	1.42254	2.58686	6.43682	5.83961	13	10	2	5	101	71
gene29107	protein_coding	101118256	LOC101118256	XP_011963663.1	uncharacterized LOC101118256	108.474	62.4832	154.465	2.47211	1.30574	0.026932	1	2.47211	6.76121	5.9654	7.27114	5.78794	7.18386	33.6321	106.907	46.91	90.1188	213.577	159.7	5.07177	6.74022	5.55182	6.49376	7.73861	7.31922	35	119	35	75	249	198
gene29214	pseudogene	101117402	LOC101117402			8274.19	3227.34	13321	4.12755	2.04529	0.0314002	1	4.12755	13.0144	11.6561	13.7014	11.071	13.5318	600.573	6551	2530.46	7288.8	22582.6	10091.7	9.2302	12.6775	11.3052	12.8315	14.4629	13.3009	625	7292	1888	6066	26328	12512
gene29278	protein_coding	101106245	LOC101106245	XP_014960817.1	MICAL-like protein 2	39.5679	61.0096	18.1263	0.297105	-1.75095	0.0159126	1	-3.36581	5.30626	5.93096	4.18001	5.86746	4.13173	51.8895	44.0207	87.1186	12.0158	20.5857	21.7773	5.69737	5.46011	6.44491	3.58686	4.36357	4.44475	54	49	65	10	24	27

## Sheet: KEGG_stat
MapID	MapName	Number_of_SigGenes	Genes	Sig.NotIn.KEGG	Genome.In.KEGG	Genome.NotIn.KEGG	PValue	Bonferroni	FDR
05150	Staphylococcus aureus infection	8	101103133, 101111946, 101112891, 101113831, 101119307, 101123159, 105605927, 443475	52	73	24477	8.73705e-10	1.02223e-07	1.02223e-07
04610	Complement and coagulation cascades	8	101103133, 101111946, 101112891, 101113831, 101119307, 101123159, 105605927, 443475	52	98	24452	5.97672e-09	6.99277e-07	3.49638e-07
05133	Pertussis	7	101103133, 101111946, 101112891, 101113831, 101123159, 105605927, 443475	53	85	24465	8.32581e-08	9.7412e-06	3.24707e-06
05142	Chagas disease (American trypanosomiasis)	7	101103133, 101111035, 101111946, 101113831, 105605927, 443475, 494191	53	115	24435	4.54173e-07	5.31383e-05	1.32846e-05
05322	Systemic lupus erythematosus	7	101103133, 101111946, 101112891, 101113831, 101123159, 105605927, 443475	53	150	24400	2.01184e-06	0.000235386	4.70771e-05
04145	Phagosome	7	100423047, 101103133, 101111946, 101113831, 101118215, 105605927, 443475	53	189	24361	7.28295e-06	0.000852106	0.000142018
05168	Herpes simplex infection	7	100294595, 101102194, 101103133, 101111946, 101113831, 105605927, 443475	53	224	24326	1.86027e-05	0.00217652	0.000310931
05134	Legionellosis	5	101103133, 101111946, 101113831, 105605927, 443475	55	69	24481	2.86625e-05	0.00335351	0.000419189
05140	Leishmaniasis	5	101103133, 101111946, 101113831, 105605927, 443475	55	86	24464	6.52778e-05	0.0076375	0.000848611
05152	Tuberculosis	6	100135686, 101103133, 101111946, 101113831, 105605927, 443475	54	202	24348	0.000138887	0.0162498	0.00162498
05203	Viral carcinogenesis	5	101103133, 101111946, 101113831, 105605927, 443475	55	223	24327	0.00215738	0.252413	0.0229466
04060	Cytokine-cytokine receptor interaction	5	101109349, 101111035, 101120468, 443264, 494191	55	248	24302	0.00314304	0.367735	0.0306446
04380	Osteoclast differentiation	4	100294595, 100423047, 101114799, 494191	56	130	24420	0.00402294	0.470684	0.0362065
04062	Chemokine signaling pathway	4	101111035, 101115044, 101115893, 101120468	56	177	24373	0.00926791	1	0.0774532
03320	PPAR signaling pathway	3	101113171, 101116760, 101120755	57	74	24476	0.0143743	1	0.105112
04920	Adipocytokine signaling pathway	3	100294595, 101113171, 443264	57	74	24476	0.0143743	1	0.105112
04640	Hematopoietic cell lineage	3	100423047, 101102835, 101111110	57	117	24433	0.0331693	1	0.228283
00533	Glycosaminoglycan biosynthesis - keratan sulfate	2	100620048, 101122606	58	14	24536	0.035375	1	0.229938
01100	Metabolic pathways	8	100620048, 101110249, 101111285, 101113853, 101116643, 101122606, 443108, 493968	52	1354	23196	0.0434023	1	0.267267
04141	Protein processing in endoplasmic reticulum	3	101110591, 101110877, 101112399	57	171	24379	0.0647915	1	0.37903
00052	Galactose metabolism	2	100620048, 101111285	58	31	24519	0.073981	1	0.41218
05205	Proteoglycans in cancer	3	100423047, 101104709, 101113129	57	211	24339	0.092616	1	0.492549
00520	Amino sugar and nucleotide sugar metabolism	2	101111285, 101116643	58	51	24499	0.117458	1	0.597505
04913	Ovarian steroidogenesis	2	443108, 493968	58	62	24488	0.140509	1	0.68498
04144	Endocytosis	3	101111230, 443500, 494191	57	282	24268	0.148407	1	0.694543
00140	Steroid hormone biosynthesis	2	443108, 493968	58	77	24473	0.17099	1	0.75897
05410	Hypertrophic cardiomyopathy (HCM)	2	100423047, 101114931	58	80	24470	0.176958	1	0.75897
04917	Prolactin signaling pathway	2	100294595, 493968	58	85	24465	0.18681	1	0.75897
05414	Dilated cardiomyopathy	2	100423047, 101114931	58	86	24464	0.188766	1	0.75897
05132	Salmonella infection	2	101111035, 101118215	58	89	24461	0.194608	1	0.75897
04931	Insulin resistance	2	100294595, 101116643	58	113	24437	0.239876	1	0.905339
04152	AMPK signaling pathway	2	101113171, 443264	58	125	24425	0.261563	1	0.940987
04142	Lysosome	2	101118077, 443500	58	130	24420	0.270418	1	0.940987
05160	Hepatitis C	2	100294595, 101102194	58	136	24414	0.280907	1	0.940987
04974	Protein digestion and absorption	2	101116716, 101119374	58	137	24413	0.282641	1	0.940987
04310	Wnt signaling pathway	2	100192317, 101113129	58	141	24409	0.289534	1	0.940987
04390	Hippo signaling pathway	2	101113129, 494191	58	155	24395	0.313153	1	0.983783
04932	Non-alcoholic fatty liver disease (NAFLD)	2	100294595, 443264	58	160	24390	0.3214	1	0.983783
04514	Cell adhesion molecules (CAMs)	2	101102835, 101121322	58	164	24386	0.327928	1	0.983783
04630	Jak-STAT signaling pathway	2	100294595, 443264	58	181	24369	0.354987	1	1
05206	MicroRNAs in cancer	2	100423047, 102465822	58	196	24354	0.377972	1	1
05166	HTLV-I infection	2	101113129, 494191	58	285	24265	0.498684	1	1
04740	Olfactory transduction	2	101109629, 101116716	58	1081	23469	0.521789	1	1
05200	Pathways in cancer	2	101113129, 494191	58	399	24151	0.620169	1	1
04151	PI3K-Akt signaling pathway	1	100423047	59	360	24190	1	1	1
04150	mTOR signaling pathway	1	101113129	59	153	24397	1	1	1
04919	Thyroid hormone signaling pathway	1	100423047	59	114	24436	1	1	1
04916	Melanogenesis	1	101113129	59	104	24446	1	1	1
04010	MAPK signaling pathway	1	494191	59	260	24290	1	1	1
04910	Insulin signaling pathway	1	100294595	59	141	24409	1	1	1
00603	Glycosphingolipid biosynthesis - globo and isoglobo series	1	101122606	59	17	24533	1	1	1
00601	Glycosphingolipid biosynthesis - lacto and neolacto series	1	100620048	59	27	24523	1	1	1
04068	FoxO signaling pathway	1	494191	59	135	24415	1	1	1
00604	Glycosphingolipid biosynthesis - ganglio series	1	101122606	59	16	24534	1	1	1
04080	Neuroactive ligand-receptor interaction	1	443264	59	299	24251	1	1	1
04360	Axon guidance	1	101115469	59	180	24370	1	1	1
00010	Glycolysis / Gluconeogenesis	1	101111285	59	67	24483	1	1	1
00250	Alanine, aspartate and glutamate metabolism	1	101116643	59	41	24509	1	1	1
04024	cAMP signaling pathway	1	101107772	59	220	24330	1	1	1
04022	cGMP-PKG signaling pathway	1	101116716	59	175	24375	1	1	1
04020	Calcium signaling pathway	1	101116716	59	189	24361	1	1	1
04659	Th17 cell differentiation	1	494191	59	116	24434	1	1	1
04550	Signaling pathways regulating pluripotency of stem cells	1	101113129	59	143	24407	1	1	1
05412	Arrhythmogenic right ventricular cardiomyopathy (ARVC)	1	100423047	59	66	24484	1	1	1
05220	Chronic myeloid leukemia	1	494191	59	76	24474	1	1	1
04621	NOD-like receptor signaling pathway	1	101108292	59	175	24375	1	1	1
04620	Toll-like receptor signaling pathway	1	101111035	59	106	24444	1	1	1
05323	Rheumatoid arthritis	1	101111035	59	104	24446	1	1	1
00534	Glycosaminoglycan biosynthesis - heparan sulfate / heparin	1	101118256	59	25	24525	1	1	1
03030	DNA replication	1	101105420	59	39	24511	1	1	1
03010	Ribosome	1	101110035	59	248	24302	1	1	1
04978	Mineral absorption	1	105603547	59	49	24501	1	1	1
04976	Bile secretion	1	101107772	59	91	24459	1	1	1
04970	Salivary secretion	1	101102969	59	99	24451	1	1	1
04520	Adherens junction	1	494191	59	68	24482	1	1	1
05016	Huntington's disease	1	101120490	59	201	24349	1	1	1
00230	Purine metabolism	1	101111285	59	181	24369	1	1	1
04015	Rap1 signaling pathway	1	100423047	59	213	24337	1	1	1
00030	Pentose phosphate pathway	1	101111285	59	31	24519	1	1	1
04211	Longevity regulating pathway	1	101110249	59	97	24453	1	1	1
04120	Ubiquitin mediated proteolysis	1	100294595	59	143	24407	1	1	1
00590	Arachidonic acid metabolism	1	443108	59	95	24455	1	1	1
04962	Vasopressin-regulated water reabsorption	1	101118215	59	47	24503	1	1	1
04961	Endocrine and other factor-regulated calcium reabsorption	1	101110249	59	43	24507	1	1	1
00040	Pentose and glucuronate interconversions	1	101110249	59	34	24516	1	1	1
04110	Cell cycle	1	101105420	59	130	24420	1	1	1
04350	TGF-beta signaling pathway	1	494191	59	85	24465	1	1	1
04810	Regulation of actin cytoskeleton	1	100423047	59	214	24336	1	1	1
00515	Mannose type O-glycan biosynthesis	1	100620048	59	24	24526	1	1	1
00514	Other types of O-glycan biosynthesis	1	100620048	59	24	24526	1	1	1
00512	Mucin type O-glycan biosynthesis	1	101122606	59	35	24515	1	1	1
05224	Breast cancer	1	101113129	59	150	24400	1	1	1
00510	N-Glycan biosynthesis	1	100620048	59	51	24499	1	1	1
05217	Basal cell carcinoma	1	101113129	59	57	24493	1	1	1
05212	Pancreatic cancer	1	494191	59	67	24483	1	1	1
05210	Colorectal cancer	1	494191	59	64	24486	1	1	1
04611	Platelet activation	1	100423047	59	126	24424	1	1	1
00500	Starch and sucrose metabolism	1	101111285	59	33	24517	1	1	1
04512	ECM-receptor interaction	1	100423047	59	93	24457	1	1	1
04510	Focal adhesion	1	100423047	59	210	24340	1	1	1
01212	Fatty acid metabolism	1	101113171	59	50	24500	1	1	1
00260	Glycine, serine and threonine metabolism	1	101113853	59	48	24502	1	1	1
05202	Transcriptional misregulation in cancer	1	494191	59	171	24379	1	1	1
02010	ABC transporters	1	101107772	59	66	24484	1	1	1
04930	Type II diabetes mellitus	1	100294595	59	47	24503	1	1	1
04933	AGE-RAGE signaling pathway in diabetic complications	1	494191	59	112	24438	1	1	1
04668	TNF signaling pathway	1	100294595	59	111	24439	1	1	1
04662	B cell receptor signaling pathway	1	101102835	59	71	24479	1	1	1
00071	Fatty acid degradation	1	101113171	59	43	24507	1	1	1
04261	Adrenergic signaling in cardiomyocytes	1	101114931	59	155	24395	1	1	1
04260	Cardiac muscle contraction	1	101114931	59	73	24477	1	1	1
00270	Cysteine and methionine metabolism	1	101113853	59	49	24501	1	1	1
04922	Glucagon signaling pathway	1	101113171	59	99	24451	1	1	1
04672	Intestinal immune network for IgA production	1	100144764	59	59	24491	1	1	1
01523	Antifolate resistance	1	101107772	59	47	24503	1	1	1
04270	Vascular smooth muscle contraction	1	101121051	59	128	24422	1	1	1
05164	Influenza A	1	100294595	59	186	24364	1	1	1

## Sheet: KEGG_genes
InID	MapID	MapName	PValue	Bonferroni	FDR	gene	Type	Gene_ID	Gene_Symbol	Protein_ID	Description	baseMean	baseMeanA	baseMeanB	foldChange	log2FoldChange	High/Low.raw.pval	High/Low.adj.pval	High/Low.fc	log2baseMean	log2baseMeanA	log2baseMeanB	LN.MeanA	LN.MeanB	N_SFY0	N_SFT100	N_SFY103	N_SFT19	N_SFT12	N_SFT24	LN_SFY0	LN_SFT100	LN_SFY103	LN_SFT19	LN_SFT12	LN_SFT24	SFY0_Count	SFT100_Count	SFY103_Count	SFT19_Count	SFT12_Count	SFT24_Count
101104709	05205	Proteoglycans in cancer	0.092616	1	0.492549	gene28	protein_coding	101104709	GPC1	XP_014947119.1	glypican 1	61.8692	90.5901	33.1482	0.365914	-1.45042	0.0132505	1	-2.73288	5.95115	6.50128	5.05086	6.39629	5.04238	73.9906	140.148	57.6323	36.0475	35.1673	28.2298	6.20927	7.1308	5.84881	5.17183	5.13616	4.81915	77	156	43	30	41	35
443264	04060	Cytokine-cytokine receptor interaction	0.00314304	0.367735	0.0306446	gene577	protein_coding	443264	LEPR	NP_001009763.1	leptin receptor	673.072	417.048	929.096	2.22779	1.15561	0.0144029	1	2.22779	9.39462	8.70407	9.85968	8.5875	9.83832	234.464	633.359	383.322	719.748	1086.76	980.783	7.87322	9.30688	8.58241	9.49135	10.0858	9.93779	244	705	286	599	1267	1216
443264	04080	Neuroactive ligand-receptor interaction	1	1	1	gene577	protein_coding	443264	LEPR	NP_001009763.1	leptin receptor	673.072	417.048	929.096	2.22779	1.15561	0.0144029	1	2.22779	9.39462	8.70407	9.85968	8.5875	9.83832	234.464	633.359	383.322	719.748	1086.76	980.783	7.87322	9.30688	8.58241	9.49135	10.0858	9.93779	244	705	286	599	1267	1216
443264	04152	AMPK signaling pathway	0.261563	1	0.940987	gene577	protein_coding	443264	LEPR	NP_001009763.1	leptin receptor	673.072	417.048	929.096	2.22779	1.15561	0.0144029	1	2.22779	9.39462	8.70407	9.85968	8.5875	9.83832	234.464	633.359	383.322	719.748	1086.76	980.783	7.87322	9.30688	8.58241	9.49135	10.0858	9.93779	244	705	286	599	1267	1216
443264	04630	Jak-STAT signaling pathway	0.354987	1	1	gene577	protein_coding	443264	LEPR	NP_001009763.1	leptin receptor	673.072	417.048	929.096	2.22779	1.15561	0.0144029	1	2.22779	9.39462	8.70407	9.85968	8.5875	9.83832	234.464	633.359	383.322	719.748	1086.76	980.783	7.87322	9.30688	8.58241	9.49135	10.0858	9.93779	244	705	286	599	1267	1216
443264	04920	Adipocytokine signaling pathway	0.0143743	1	0.105112	gene577	protein_coding	443264	LEPR	NP_001009763.1	leptin receptor	673.072	417.048	929.096	2.22779	1.15561	0.0144029	1	2.22779	9.39462	8.70407	9.85968	8.5875	9.83832	234.464	633.359	383.322	719.748	1086.76	980.783	7.87322	9.30688	8.58241	9.49135	10.0858	9.93779	244	705	286	599	1267	1216
443264	04932	Non-alcoholic fatty liver disease (NAFLD)	0.3214	1	0.983783	gene577	protein_coding	443264	LEPR	NP_001009763.1	leptin receptor	673.072	417.048	929.096	2.22779	1.15561	0.0144029	1	2.22779	9.39462	8.70407	9.85968	8.5875	9.83832	234.464	633.359	383.322	719.748	1086.76	980.783	7.87322	9.30688	8.58241	9.49135	10.0858	9.93779	244	705	286	599	1267	1216
101119374	04974	Protein digestion and absorption	0.282641	1	0.940987	gene2882	protein_coding	101119374	COL27A1	XP_014948447.1	collagen, type XXVII, alpha 1	399.496	260.443	538.55	2.06782	1.04811	0.0368886	1	2.06782	8.64204	8.02482	9.07294	7.98874	8.97513	316.142	185.067	280.12	712.539	293.347	609.763	8.30443	7.5319	8.1299	9.47682	8.19646	9.25211	329	206	209	593	342	756
101121322	04514	Cell adhesion molecules (CAMs)	0.327928	1	0.983783	gene4695	protein_coding	101121322	SDC3	XP_004005098.1	syndecan 3	224.3	74.946	373.654	4.98565	2.31778	0.0435461	1	4.98565	7.80929	6.22778	8.54556	6.22681	7.92422	78.7952	73.6673	72.3754	51.6681	442.594	626.701	6.30004	6.20295	6.17743	5.6912	8.78984	9.29163	82	82	54	43	516	777
100620048	00052	Galactose metabolism	0.073981	1	0.41218	gene3172	protein_coding	100620048	B4GALT1	NP_001233140.1	UDP-Gal:betaGlcNAc beta 1,4- galactosyltransferase, polypeptide 1	221.9	119.828	323.973	2.70364	1.4349	0.0071918	1	2.70364	7.79377	6.90482	8.33973	6.53793	8.29741	37.4758	228.189	93.82	225.898	337.091	408.929	5.22789	7.83409	6.55182	7.81953	8.397	8.67571	39	254	70	188	393	507
100620048	00510	N-Glycan biosynthesis	1	1	1	gene3172	protein_coding	100620048	B4GALT1	NP_001233140.1	UDP-Gal:betaGlcNAc beta 1,4- galactosyltransferase, polypeptide 1	221.9	119.828	323.973	2.70364	1.4349	0.0071918	1	2.70364	7.79377	6.90482	8.33973	6.53793	8.29741	37.4758	228.189	93.82	225.898	337.091	408.929	5.22789	7.83409	6.55182	7.81953	8.397	8.67571	39	254	70	188	393	507
100620048	00514	Other types of O-glycan biosynthesis	1	1	1	gene3172	protein_coding	100620048	B4GALT1	NP_001233140.1	UDP-Gal:betaGlcNAc beta 1,4- galactosyltransferase, polypeptide 1	221.9	119.828	323.973	2.70364	1.4349	0.0071918	1	2.70364	7.79377	6.90482	8.33973	6.53793	8.29741	37.4758	228.189	93.82	225.898	337.091	408.929	5.22789	7.83409	6.55182	7.81953	8.397	8.67571	39	254	70	188	393	507
100620048	00515	Mannose type O-glycan biosynthesis	1	1	1	gene3172	protein_coding	100620048	B4GALT1	NP_001233140.1	UDP-Gal:betaGlcNAc beta 1,4- galactosyltransferase, polypeptide 1	221.9	119.828	323.973	2.70364	1.4349	0.0071918	1	2.70364	7.79377	6.90482	8.33973	6.53793	8.29741	37.4758	228.189	93.82	225.898	337.091	408.929	5.22789	7.83409	6.55182	7.81953	8.397	8.67571	39	254	70	188	393	507
100620048	00533	Glycosaminoglycan biosynthesis - keratan sulfate	0.035375	1	0.229938	gene3172	protein_coding	100620048	B4GALT1	NP_001233140.1	UDP-Gal:betaGlcNAc beta 1,4- galactosyltransferase, polypeptide 1	221.9	119.828	323.973	2.70364	1.4349	0.0071918	1	2.70364	7.79377	6.90482	8.33973	6.53793	8.29741	37.4758	228.189	93.82	225.898	337.091	408.929	5.22789	7.83409	6.55182	7.81953	8.397	8.67571	39	254	70	188	393	507
100620048	00601	Glycosphingolipid biosynthesis - lacto and neolacto series	1	1	1	gene3172	protein_coding	100620048	B4GALT1	NP_001233140.1	UDP-Gal:betaGlcNAc beta 1,4- galactosyltransferase, polypeptide 1	221.9	119.828	323.973	2.70364	1.4349	0.0071918	1	2.70364	7.79377	6.90482	8.33973	6.53793	8.29741	37.4758	228.189	93.82	225.898	337.091	408.929	5.22789	7.83409	6.55182	7.81953	8.397	8.67571	39	254	70	188	393	507
100620048	01100	Metabolic pathways	0.0434023	1	0.267267	gene3172	protein_coding	100620048	B4GALT1	NP_001233140.1	UDP-Gal:betaGlcNAc beta 1,4- galactosyltransferase, polypeptide 1	221.9	119.828	323.973	2.70364	1.4349	0.0071918	1	2.70364	7.79377	6.90482	8.33973	6.53793	8.29741	37.4758	228.189	93.82	225.898	337.091	408.929	5.22789	7.83409	6.55182	7.81953	8.397	8.67571	39	254	70	188	393	507
101114931	04260	Cardiac muscle contraction	1	1	1	gene3352	protein_coding	101114931	TPM2	XP_004004324.1	tropomyosin 2 (beta)	407.801	595.978	219.624	0.368509	-1.44023	0.0203895	1	-2.71363	8.67172	9.21912	7.77889	9.14828	7.64954	516.012	411.459	860.464	163.415	138.954	356.502	9.01126	8.6846	9.74897	7.3524	7.11846	8.47777	537	458	642	136	162	442
101114931	04261	Adrenergic signaling in cardiomyocytes	1	1	1	gene3352	protein_coding	101114931	TPM2	XP_004004324.1	tropomyosin 2 (beta)	407.801	595.978	219.624	0.368509	-1.44023	0.0203895	1	-2.71363	8.67172	9.21912	7.77889	9.14828	7.64954	516.012	411.459	860.464	163.415	138.954	356.502	9.01126	8.6846	9.74897	7.3524	7.11846	8.47777	537	458	642	136	162	442
101114931	05410	Hypertrophic cardiomyopathy (HCM)	0.176958	1	0.75897	gene3352	protein_coding	101114931	TPM2	XP_004004324.1	tropomyosin 2 (beta)	407.801	595.978	219.624	0.368509	-1.44023	0.0203895	1	-2.71363	8.67172	9.21912	7.77889	9.14828	7.64954	516.012	411.459	860.464	163.415	138.954	356.502	9.01126	8.6846	9.74897	7.3524	7.11846	8.47777	537	458	642	136	162	442
101114931	05414	Dilated cardiomyopathy	0.188766	1	0.75897	gene3352	protein_coding	101114931	TPM2	XP_004004324.1	tropomyosin 2 (beta)	407.801	595.978	219.624	0.368509	-1.44023	0.0203895	1	-2.71363	8.67172	9.21912	7.77889	9.14828	7.64954	516.012	411.459	860.464	163.415	138.954	356.502	9.01126	8.6846	9.74897	7.3524	7.11846	8.47777	537	458	642	136	162	442
101113129	04150	mTOR signaling pathway	1	1	1	gene4495	protein_coding	101113129	WNT10A	XP_004004984.2	LOW QUALITY PROTEIN: protein Wnt-10a	23.7342	36.4961	10.9722	0.300641	-1.73389	0.0258049	1	-3.32623	4.56889	5.18967	3.45578	5.13424	3.34952	43.2413	23.3579	42.8892	15.6206	6.00418	11.2919	5.43434	4.54584	5.42254	3.96538	2.58597	3.49722	45	26	32	13	7	14
101113129	04310	Wnt signaling pathway	0.289534	1	0.940987	gene4495	protein_coding	101113129	WNT10A	XP_004004984.2	LOW QUALITY PROTEIN: protein Wnt-10a	23.7342	36.4961	10.9722	0.300641	-1.73389	0.0258049	1	-3.32623	4.56889	5.18967	3.45578	5.13424	3.34952	43.2413	23.3579	42.8892	15.6206	6.00418	11.2919	5.43434	4.54584	5.42254	3.96538	2.58597	3.49722	45	26	32	13	7	14
101113129	04390	Hippo signaling pathway	0.313153	1	0.983783	gene4495	protein_coding	101113129	WNT10A	XP_004004984.2	LOW QUALITY PROTEIN: protein Wnt-10a	23.7342	36.4961	10.9722	0.300641	-1.73389	0.0258049	1	-3.32623	4.56889	5.18967	3.45578	5.13424	3.34952	43.2413	23.3579	42.8892	15.6206	6.00418	11.2919	5.43434	4.54584	5.42254	3.96538	2.58597	3.49722	45	26	32	13	7	14
101113129	04550	Signaling pathways regulating pluripotency of stem cells	1	1	1	gene4495	protein_coding	101113129	WNT10A	XP_004004984.2	LOW QUALITY PROTEIN: protein Wnt-10a	23.7342	36.4961	10.9722	0.300641	-1.73389	0.0258049	1	-3.32623	4.56889	5.18967	3.45578	5.13424	3.34952	43.2413	23.3579	42.8892	15.6206	6.00418	11.2919	5.43434	4.54584	5.42254	3.96538	2.58597	3.49722	45	26	32	13	7	14
101113129	04916	Melanogenesis	1	1	1	gene4495	protein_coding	101113129	WNT10A	XP_004004984.2	LOW QUALITY PROTEIN: protein Wnt-10a	23.7342	36.4961	10.9722	0.300641	-1.73389	0.0258049	1	-3.32623	4.56889	5.18967	3.45578	5.13424	3.34952	43.2413	23.3579	42.8892	15.6206	6.00418	11.2919	5.43434	4.54584	5.42254	3.96538	2.58597	3.49722	45	26	32	13	7	14
101113129	05166	HTLV-I infection	0.498684	1	1	gene4495	protein_coding	101113129	WNT10A	XP_004004984.2	LOW QUALITY PROTEIN: protein Wnt-10a	23.7342	36.4961	10.9722	0.300641	-1.73389	0.0258049	1	-3.32623	4.56889	5.18967	3.45578	5.13424	3.34952	43.2413	23.3579	42.8892	15.6206	6.00418	11.2919	5.43434	4.54584	5.42254	3.96538	2.58597	3.49722	45	26	32	13	7	14
101113129	05200	Pathways in cancer	0.620169	1	1	gene4495	protein_coding	101113129	WNT10A	XP_004004984.2	LOW QUALITY PROTEIN: protein Wnt-10a	23.7342	36.4961	10.9722	0.300641	-1.73389	0.0258049	1	-3.32623	4.56889	5.18967	3.45578	5.13424	3.34952	43.2413	23.3579	42.8892	15.6206	6.00418	11.2919	5.43434	4.54584	5.42254	3.96538	2.58597	3.49722	45	26	32	13	7	14
101113129	05205	Proteoglycans in cancer	0.092616	1	0.492549	gene4495	protein_coding	101113129	WNT10A	XP_004004984.2	LOW QUALITY PROTEIN: protein Wnt-10a	23.7342	36.4961	10.9722	0.300641	-1.73389	0.0258049	1	-3.32623	4.56889	5.18967	3.45578	5.13424	3.34952	43.2413	23.3579	42.8892	15.6206	6.00418	11.2919	5.43434	4.54584	5.42254	3.96538	2.58597	3.49722	45	26	32	13	7	14
101113129	05217	Basal cell carcinoma	1	1	1	gene4495	protein_coding	101113129	WNT10A	XP_004004984.2	LOW QUALITY PROTEIN: protein Wnt-10a	23.7342	36.4961	10.9722	0.300641	-1.73389	0.0258049	1	-3.32623	4.56889	5.18967	3.45578	5.13424	3.34952	43.2413	23.3579	42.8892	15.6206	6.00418	11.2919	5.43434	4.54584	5.42254	3.96538	2.58597	3.49722	45	26	32	13	7	14
101113129	05224	Breast cancer	1	1	1	gene4495	protein_coding	101113129	WNT10A	XP_004004984.2	LOW QUALITY PROTEIN: protein Wnt-10a	23.7342	36.4961	10.9722	0.300641	-1.73389	0.0258049	1	-3.32623	4.56889	5.18967	3.45578	5.13424	3.34952	43.2413	23.3579	42.8892	15.6206	6.00418	11.2919	5.43434	4.54584	5.42254	3.96538	2.58597	3.49722	45	26	32	13	7	14
101120468	04060	Cytokine-cytokine receptor interaction	0.00314304	0.367735	0.0306446	gene3144	protein_coding	101120468	CCL27	XP_011973268.1	C-C motif chemokine 27	44.417	62.5778	26.2562	0.419578	-1.25299	0.0497165	1	-2.38335	5.47304	5.96758	4.71459	5.92991	4.63881	61.4987	45.8175	80.4172	36.0475	26.5899	16.1313	5.94248	5.51783	6.32943	5.17183	4.73281	4.01179	64	51	60	30	31	20
101120468	04062	Chemokine signaling pathway	0.00926791	1	0.0774532	gene3144	protein_coding	101120468	CCL27	XP_011973268.1	C-C motif chemokine 27	44.417	62.5778	26.2562	0.419578	-1.25299	0.0497165	1	-2.38335	5.47304	5.96758	4.71459	5.92991	4.63881	61.4987	45.8175	80.4172	36.0475	26.5899	16.1313	5.94248	5.51783	6.32943	5.17183	4.73281	4.01179	64	51	60	30	31	20
101110035	03010	Ribosome	1	1	1	gene4479	protein_coding	101110035	LOC101110035	XP_012001488.1	40S ribosomal protein S27-like	27.872	45.373	10.3711	0.228574	-2.12927	0.0398855	1	-4.37496	4.80075	5.50376	3.37449	5.08619	3.31591	67.2642	9.8822	58.9726	14.419	9.43513	7.25909	6.07177	3.30483	5.88197	3.8499	3.23804	2.85979	70	11	44	12	11	9
101116716	04020	Calcium signaling pathway	1	1	1	gene5863	protein_coding	101116716	SLC8A1	XP_012028463.1	sodium/calcium exchanger 1	120.848	79.5623	162.133	2.03782	1.02703	0.0398766	1	2.03782	6.91705	6.31401	7.34104	6.30886	7.29203	72.0688	78.1592	88.4589	108.142	202.427	175.831	6.1713	6.28834	6.46694	6.75679	7.66125	7.45805	75	87	66	90	236	218
101116716	04022	cGMP-PKG signaling pathway	1	1	1	gene5863	protein_coding	101116716	SLC8A1	XP_012028463.1	sodium/calcium exchanger 1	120.848	79.5623	162.133	2.03782	1.02703	0.0398766	1	2.03782	6.91705	6.31401	7.34104	6.30886	7.29203	72.0688	78.1592	88.4589	108.142	202.427	175.831	6.1713	6.28834	6.46694	6.75679	7.66125	7.45805	75	87	66	90	236	218
101116716	04740	Olfactory transduction	0.521789	1	1	gene5863	protein_coding	101116716	SLC8A1	XP_012028463.1	sodium/calcium exchanger 1	120.848	79.5623	162.133	2.03782	1.02703	0.0398766	1	2.03782	6.91705	6.31401	7.34104	6.30886	7.29203	72.0688	78.1592	88.4589	108.142	202.427	175.831	6.1713	6.28834	6.46694	6.75679	7.66125	7.45805	75	87	66	90	236	218
101116716	04974	Protein digestion and absorption	0.282641	1	0.940987	gene5863	protein_coding	101116716	SLC8A1	XP_012028463.1	sodium/calcium exchanger 1	120.848	79.5623	162.133	2.03782	1.02703	0.0398766	1	2.03782	6.91705	6.31401	7.34104	6.30886	7.29203	72.0688	78.1592	88.4589	108.142	202.427	175.831	6.1713	6.28834	6.46694	6.75679	7.66125	7.45805	75	87	66	90	236	218
101116643	00250	Alanine, aspartate and glutamate metabolism	1	1	1	gene5524	protein_coding	101116643	GFPT1	XP_014949778.1	glutamine--fructose-6-phosphate aminotransferase [isomerizing] 1	414.589	266.243	562.935	2.11437	1.08023	0.0251315	1	2.11437	8.69554	8.0566	9.13683	7.98728	9.11745	173.926	372.829	251.974	477.029	694.769	517.008	7.44233	8.54237	7.97713	8.89793	9.44039	9.01404	181	415	188	397	810	641
101116643	00520	Amino sugar and nucleotide sugar metabolism	0.117458	1	0.597505	gene5524	protein_coding	101116643	GFPT1	XP_014949778.1	glutamine--fructose-6-phosphate aminotransferase [isomerizing] 1	414.589	266.243	562.935	2.11437	1.08023	0.0251315	1	2.11437	8.69554	8.0566	9.13683	7.98728	9.11745	173.926	372.829	251.974	477.029	694.769	517.008	7.44233	8.54237	7.97713	8.89793	9.44039	9.01404	181	415	188	397	810	641
101116643	01100	Metabolic pathways	0.0434023	1	0.267267	gene5524	protein_coding	101116643	GFPT1	XP_014949778.1	glutamine--fructose-6-phosphate aminotransferase [isomerizing] 1	414.589	266.243	562.935	2.11437	1.08023	0.0251315	1	2.11437	8.69554	8.0566	9.13683	7.98728	9.11745	173.926	372.829	251.974	477.029	694.769	517.008	7.44233	8.54237	7.97713	8.89793	9.44039	9.01404	181	415	188	397	810	641
101116643	04931	Insulin resistance	0.239876	1	0.905339	gene5524	protein_coding	101116643	GFPT1	XP_014949778.1	glutamine--fructose-6-phosphate aminotransferase [isomerizing] 1	414.589	266.243	562.935	2.11437	1.08023	0.0251315	1	2.11437	8.69554	8.0566	9.13683	7.98728	9.11745	173.926	372.829	251.974	477.029	694.769	517.008	7.44233	8.54237	7.97713	8.89793	9.44039	9.01404	181	415	188	397	810	641
101109349	04060	Cytokine-cytokine receptor interaction	0.00314304	0.367735	0.0306446	gene5711	protein_coding	101109349	EDAR	XP_014949857.1	ectodysplasin A receptor	18.8419	5.82595	31.8578	5.46825	2.45108	0.00634253	1	5.46825	4.23587	2.54249	4.99357	2.53425	4.90824	6.72642	5.39029	5.36114	39.6523	18.0125	37.9086	2.74984	2.43036	2.42254	5.30933	4.17093	5.24445	7	6	4	33	21	47
101102969	04970	Salivary secretion	1	1	1	gene6591	protein_coding	101102969	LOC101102969	XP_004006521.2	lysozyme C, tracheal isozyme	163.313	214.839	111.787	0.520327	-0.942509	0.0450262	1	-1.92187	7.35149	7.74711	6.8046	7.67367	6.78445	230.62	283.889	130.008	115.352	132.092	87.9156	7.84937	8.14918	7.02245	6.8499	7.0454	6.45805	240	316	97	96	154	109
102465822	05206	MicroRNAs in cancer	0.377972	1	1	gene6675	miRNA	102465822	MIR26A		microRNA mir-26a	52.5221	28.6218	76.4224	2.67008	1.41688	0.0276206	1	2.67008	5.71485	4.83904	6.25592	4.61877	6.22002	16.3356	52.1061	17.4237	56.4744	97.7823	75.0106	4.02995	5.70338	4.12298	5.81953	6.6115	6.22902	17	58	13	47	114	93
100135686	05152	Tuberculosis	0.000138887	0.0162498	0.00162498	gene7331	protein_coding	100135686	CLEC4E	XP_004007622.1	C-type lectin domain family 4 member E	12.3154	3.97151	20.6593	5.20189	2.37904	0.0202089	1	5.20189	3.62239	1.98969	4.36872	1.9318	4.13173	3.84367	5.39029	2.68057	7.2095	25.7322	29.0363	1.94248	2.43036	1.42254	2.8499	4.6855	4.85979	4	6	2	6	30	36
101120490	05016	Huntington's disease	1	1	1	gene7862	protein_coding	101120490	DNAH11	XP_012031877.1	dynein, axonemal, heavy chain 11	198	264.405	131.594	0.497697	-1.00666	0.0473061	1	-2.00925	7.62935	8.04661	7.03995	7.9832	6.99499	276.744	167.997	348.474	179.036	101.213	114.532	8.11241	7.3923	8.44491	7.48411	6.66125	6.83961	288	187	260	149	118	142
101110591	04141	Protein processing in endoplasmic reticulum	0.0647915	1	0.37903	gene10323	protein_coding	101110591	SEC24D	XP_004009640.2	protein transport protein Sec24D	859.128	572.988	1145.27	1.99876	0.999107	0.0377288	1	1.99876	9.74673	9.16236	10.1615	8.9195	10.1496	207.558	910.959	600.448	1201.58	1284.89	949.327	7.69737	9.83124	9.2299	10.2307	10.3274	9.89076	216	1014	448	1000	1498	1177
101119307	04610	Complement and coagulation cascades	5.97672e-09	6.99277e-07	3.49638e-07	gene10377	protein_coding	101119307	CFI	XP_004009671.1	complement factor I	23351.5	15128.8	31574.1	2.08702	1.06144	0.0294565	1	2.08702	14.5112	13.885	14.9465	13.7201	14.9112	18880.1	19998	6508.43	24059.3	41042	29621.1	14.2046	14.2876	12.6681	14.5543	15.3248	14.8543	19648	22260	4856	20023	47849	36725
101119307	05150	Staphylococcus aureus infection	8.73705e-10	1.02223e-07	1.02223e-07	gene10377	protein_coding	101119307	CFI	XP_004009671.1	complement factor I	23351.5	15128.8	31574.1	2.08702	1.06144	0.0294565	1	2.08702	14.5112	13.885	14.9465	13.7201	14.9112	18880.1	19998	6508.43	24059.3	41042	29621.1	14.2046	14.2876	12.6681	14.5543	15.3248	14.8543	19648	22260	4856	20023	47849	36725
101111285	00010	Glycolysis / Gluconeogenesis	1	1	1	gene10590	protein_coding	101111285	PGM2	XP_012035185.1	phosphoglucomutase 2	162.182	88.9414	235.423	2.64695	1.40433	0.00982437	1	2.64695	7.34147	6.47478	7.87911	6.37154	7.81357	54.7723	135.656	76.3963	180.238	340.522	185.51	5.77537	7.08381	6.25543	7.49376	8.41161	7.53535	57	151	57	150	397	230
101111285	00030	Pentose phosphate pathway	1	1	1	gene10590	protein_coding	101111285	PGM2	XP_012035185.1	phosphoglucomutase 2	162.182	88.9414	235.423	2.64695	1.40433	0.00982437	1	2.64695	7.34147	6.47478	7.87911	6.37154	7.81357	54.7723	135.656	76.3963	180.238	340.522	185.51	5.77537	7.08381	6.25543	7.49376	8.41161	7.53535	57	151	57	150	397	230
101111285	00052	Galactose metabolism	0.073981	1	0.41218	gene10590	protein_coding	101111285	PGM2	XP_012035185.1	phosphoglucomutase 2	162.182	88.9414	235.423	2.64695	1.40433	0.00982437	1	2.64695	7.34147	6.47478	7.87911	6.37154	7.81357	54.7723	135.656	76.3963	180.238	340.522	185.51	5.77537	7.08381	6.25543	7.49376	8.41161	7.53535	57	151	57	150	397	230
101111285	00230	Purine metabolism	1	1	1	gene10590	protein_coding	101111285	PGM2	XP_012035185.1	phosphoglucomutase 2	162.182	88.9414	235.423	2.64695	1.40433	0.00982437	1	2.64695	7.34147	6.47478	7.87911	6.37154	7.81357	54.7723	135.656	76.3963	180.238	340.522	185.51	5.77537	7.08381	6.25543	7.49376	8.41161	7.53535	57	151	57	150	397	230
101111285	00500	Starch and sucrose metabolism	1	1	1	gene10590	protein_coding	101111285	PGM2	XP_012035185.1	phosphoglucomutase 2	162.182	88.9414	235.423	2.64695	1.40433	0.00982437	1	2.64695	7.34147	6.47478	7.87911	6.37154	7.81357	54.7723	135.656	76.3963	180.238	340.522	185.51	5.77537	7.08381	6.25543	7.49376	8.41161	7.53535	57	151	57	150	397	230
101111285	00520	Amino sugar and nucleotide sugar metabolism	0.117458	1	0.597505	gene10590	protein_coding	101111285	PGM2	XP_012035185.1	phosphoglucomutase 2	162.182	88.9414	235.423	2.64695	1.40433	0.00982437	1	2.64695	7.34147	6.47478	7.87911	6.37154	7.81357	54.7723	135.656	76.3963	180.238	340.522	185.51	5.77537	7.08381	6.25543	7.49376	8.41161	7.53535	57	151	57	150	397	230
101111285	01100	Metabolic pathways	0.0434023	1	0.267267	gene10590	protein_coding	101111285	PGM2	XP_012035185.1	phosphoglucomutase 2	162.182	88.9414	235.423	2.64695	1.40433	0.00982437	1	2.64695	7.34147	6.47478	7.87911	6.37154	7.81357	54.7723	135.656	76.3963	180.238	340.522	185.51	5.77537	7.08381	6.25543	7.49376	8.41161	7.53535	57	151	57	150	397	230
101113853	00260	Glycine, serine and threonine metabolism	1	1	1	gene11197	protein_coding	101113853	BHMT	XP_004010258.1	betaine--homocysteine S-methyltransferase	8570.68	5690.34	11451	2.01236	1.00889	0.0446937	1	2.01236	13.0652	12.4743	13.4832	12.118	13.4594	6933.98	8677.47	1459.57	8829.23	11763	13760.8	12.7595	13.0831	10.5113	13.1081	13.522	13.7483	7216	9659	1089	7348	13714	17061
101113853	00270	Cysteine and methionine metabolism	1	1	1	gene11197	protein_coding	101113853	BHMT	XP_004010258.1	betaine--homocysteine S-methyltransferase	8570.68	5690.34	11451	2.01236	1.00889	0.0446937	1	2.01236	13.0652	12.4743	13.4832	12.118	13.4594	6933.98	8677.47	1459.57	8829.23	11763	13760.8	12.7595	13.0831	10.5113	13.1081	13.522	13.7483	7216	9659	1089	7348	13714	17061
101113853	01100	Metabolic pathways	0.0434023	1	0.267267	gene11197	protein_coding	101113853	BHMT	XP_004010258.1	betaine--homocysteine S-methyltransferase	8570.68	5690.34	11451	2.01236	1.00889	0.0446937	1	2.01236	13.0652	12.4743	13.4832	12.118	13.4594	6933.98	8677.47	1459.57	8829.23	11763	13760.8	12.7595	13.0831	10.5113	13.1081	13.522	13.7483	7216	9659	1089	7348	13714	17061
101112399	04141	Protein processing in endoplasmic reticulum	0.0647915	1	0.37903	gene12256	protein_coding	101112399	SEL1L	XP_014952705.1	LOW QUALITY PROTEIN: protein sel-1 homolog 1	201.833	89.5222	314.145	3.50912	1.81111	0.0444622	1	3.50912	7.65702	6.48417	8.29529	6.17657	8.03223	32.6712	166.201	69.6949	105.739	491.485	345.21	5.02995	7.37678	6.12298	6.72437	8.941	8.43133	34	185	52	88	573	428
443500	04142	Lysosome	0.270418	1	0.940987	gene12887	protein_coding	443500	IGF2R	XP_014952996.1	insulin like growth factor 2 receptor	412.1	207.599	616.601	2.97016	1.57054	0.00198889	1	2.97016	8.68685	7.69765	9.26819	7.55976	9.20617	165.278	336.893	120.626	388.111	787.405	674.288	7.36875	8.39615	6.91439	8.60033	9.62096	9.39722	172	375	90	323	918	836
443500	04144	Endocytosis	0.148407	1	0.694543	gene12887	protein_coding	443500	IGF2R	XP_014952996.1	insulin like growth factor 2 receptor	412.1	207.599	616.601	2.97016	1.57054	0.00198889	1	2.97016	8.68685	7.69765	9.26819	7.55976	9.20617	165.278	336.893	120.626	388.111	787.405	674.288	7.36875	8.39615	6.91439	8.60033	9.62096	9.39722	172	375	90	323	918	836
101120755	03320	PPAR signaling pathway	0.0143743	1	0.105112	gene12393	protein_coding	101120755	FABP7	XP_004011201.1	fatty acid binding protein 7, brain	27.5623	44.8449	10.2797	0.229229	-2.12514	0.00799858	1	-4.36245	4.78463	5.48687	3.36173	5.40027	3.14922	29.7884	37.732	67.0143	9.61267	4.2887	16.9379	4.89668	5.23772	6.0664	3.26494	2.10054	4.08218	31	42	50	8	5	21
101122606	00512	Mucin type O-glycan biosynthesis	1	1	1	gene13123	protein_coding	101122606	ST3GAL1	XP_012038908.1	CMP-N-acetylneuraminate-beta-galactosamide-alpha-2,3-sialyltransferase 1	398.337	266.335	530.34	1.99126	0.993678	0.0301519	1	1.99126	8.63785	8.0571	9.05077	8.04679	9.01238	222.933	283.889	292.182	385.708	681.045	524.267	7.80046	8.14918	8.19073	8.59137	9.41161	9.03416	232	316	218	321	794	650
101122606	00533	Glycosaminoglycan biosynthesis - keratan sulfate	0.035375	1	0.229938	gene13123	protein_coding	101122606	ST3GAL1	XP_012038908.1	CMP-N-acetylneuraminate-beta-galactosamide-alpha-2,3-sialyltransferase 1	398.337	266.335	530.34	1.99126	0.993678	0.0301519	1	1.99126	8.63785	8.0571	9.05077	8.04679	9.01238	222.933	283.889	292.182	385.708	681.045	524.267	7.80046	8.14918	8.19073	8.59137	9.41161	9.03416	232	316	218	321	794	650
101122606	00603	Glycosphingolipid biosynthesis - globo and isoglobo series	1	1	1	gene13123	protein_coding	101122606	ST3GAL1	XP_012038908.1	CMP-N-acetylneuraminate-beta-galactosamide-alpha-2,3-sialyltransferase 1	398.337	266.335	530.34	1.99126	0.993678	0.0301519	1	1.99126	8.63785	8.0571	9.05077	8.04679	9.01238	222.933	283.889	292.182	385.708	681.045	524.267	7.80046	8.14918	8.19073	8.59137	9.41161	9.03416	232	316	218	321	794	650
101122606	00604	Glycosphingolipid biosynthesis - ganglio series	1	1	1	gene13123	protein_coding	101122606	ST3GAL1	XP_012038908.1	CMP-N-acetylneuraminate-beta-galactosamide-alpha-2,3-sialyltransferase 1	398.337	266.335	530.34	1.99126	0.993678	0.0301519	1	1.99126	8.63785	8.0571	9.05077	8.04679	9.01238	222.933	283.889	292.182	385.708	681.045	524.267	7.80046	8.14918	8.19073	8.59137	9.41161	9.03416	232	316	218	321	794	650
101122606	01100	Metabolic pathways	0.0434023	1	0.267267	gene13123	protein_coding	101122606	ST3GAL1	XP_012038908.1	CMP-N-acetylneuraminate-beta-galactosamide-alpha-2,3-sialyltransferase 1	398.337	266.335	530.34	1.99126	0.993678	0.0301519	1	1.99126	8.63785	8.0571	9.05077	8.04679	9.01238	222.933	283.889	292.182	385.708	681.045	524.267	7.80046	8.14918	8.19073	8.59137	9.41161	9.03416	232	316	218	321	794	650
101105420	03030	DNA replication	1	1	1	gene13210	protein_coding	101105420	MCM4	XP_004012002.2	DNA replication licensing factor MCM4	144.158	75.8235	212.493	2.80246	1.4867	0.00523201	1	2.80247	7.17151	6.24457	7.73127	6.24381	7.7288	77.8343	77.2608	72.3754	227.099	213.577	196.802	6.28233	6.27167	6.17743	7.82718	7.73861	7.6206	81	86	54	189	249	244
101105420	04110	Cell cycle	1	1	1	gene13210	protein_coding	101105420	MCM4	XP_004012002.2	DNA replication licensing factor MCM4	144.158	75.8235	212.493	2.80246	1.4867	0.00523201	1	2.80247	7.17151	6.24457	7.73127	6.24381	7.7288	77.8343	77.2608	72.3754	227.099	213.577	196.802	6.28233	6.27167	6.17743	7.82718	7.73861	7.6206	81	86	54	189	249	244
101110249	00040	Pentose and glucuronate interconversions	1	1	1	gene13821	protein_coding	101110249	KL	XP_004012328.2	klotho	30.3238	15.9979	44.6496	2.79096	1.48076	0.0458091	1	2.79096	4.92238	3.99981	5.48058	3.97703	5.38187	14.4138	13.4757	20.1043	68.4903	29.1631	36.2954	3.84937	3.75229	4.32943	6.09783	4.86607	5.18172	15	15	15	57	34	45
101110249	01100	Metabolic pathways	0.0434023	1	0.267267	gene13821	protein_coding	101110249	KL	XP_004012328.2	klotho	30.3238	15.9979	44.6496	2.79096	1.48076	0.0458091	1	2.79096	4.92238	3.99981	5.48058	3.97703	5.38187	14.4138	13.4757	20.1043	68.4903	29.1631	36.2954	3.84937	3.75229	4.32943	6.09783	4.86607	5.18172	15	15	15	57	34	45
101110249	04211	Longevity regulating pathway	1	1	1	gene13821	protein_coding	101110249	KL	XP_004012328.2	klotho	30.3238	15.9979	44.6496	2.79096	1.48076	0.0458091	1	2.79096	4.92238	3.99981	5.48058	3.97703	5.38187	14.4138	13.4757	20.1043	68.4903	29.1631	36.2954	3.84937	3.75229	4.32943	6.09783	4.86607	5.18172	15	15	15	57	34	45
101110249	04961	Endocrine and other factor-regulated calcium reabsorption	1	1	1	gene13821	protein_coding	101110249	KL	XP_004012328.2	klotho	30.3238	15.9979	44.6496	2.79096	1.48076	0.0458091	1	2.79096	4.92238	3.99981	5.48058	3.97703	5.38187	14.4138	13.4757	20.1043	68.4903	29.1631	36.2954	3.84937	3.75229	4.32943	6.09783	4.86607	5.18172	15	15	15	57	34	45
101115469	04360	Axon guidance	1	1	1	gene14103	protein_coding	101115469	EFNB2	XP_004012283.1	ephrin-B2	20.626	9.39378	31.8583	3.39143	1.76189	0.0287117	1	3.39143	4.36639	3.23171	4.9936	3.12678	4.81714	5.7655	14.3741	8.04172	13.2174	42.0292	40.3283	2.52745	3.8454	3.0075	3.72437	5.39332	5.33372	6	16	6	11	49	50
100423047	04015	Rap1 signaling pathway	1	1	1	gene15245	protein_coding	100423047	ITGB3	XP_012041672.1	integrin beta 3	476.759	316.233	637.285	2.01524	1.01095	0.049742	1	2.01524	8.89712	8.30485	9.3158	8.24255	9.24302	307.493	432.122	209.085	731.764	379.978	800.113	8.26441	8.75529	7.70794	9.51524	8.56977	9.64406	320	481	156	609	443	992
100423047	04145	Phagosome	7.28295e-06	0.000852106	0.000142018	gene15245	protein_coding	100423047	ITGB3	XP_012041672.1	integrin beta 3	476.759	316.233	637.285	2.01524	1.01095	0.049742	1	2.01524	8.89712	8.30485	9.3158	8.24255	9.24302	307.493	432.122	209.085	731.764	379.978	800.113	8.26441	8.75529	7.70794	9.51524	8.56977	9.64406	320	481	156	609	443	992
100423047	04151	PI3K-Akt signaling pathway	1	1	1	gene15245	protein_coding	100423047	ITGB3	XP_012041672.1	integrin beta 3	476.759	316.233	637.285	2.01524	1.01095	0.049742	1	2.01524	8.89712	8.30485	9.3158	8.24255	9.24302	307.493	432.122	209.085	731.764	379.978	800.113	8.26441	8.75529	7.70794	9.51524	8.56977	9.64406	320	481	156	609	443	992
100423047	04380	Osteoclast differentiation	0.00402294	0.470684	0.0362065	gene15245	protein_coding	100423047	ITGB3	XP_012041672.1	integrin beta 3	476.759	316.233	637.285	2.01524	1.01095	0.049742	1	2.01524	8.89712	8.30485	9.3158	8.24255	9.24302	307.493	432.122	209.085	731.764	379.978	800.113	8.26441	8.75529	7.70794	9.51524	8.56977	9.64406	320	481	156	609	443	992
100423047	04510	Focal adhesion	1	1	1	gene15245	protein_coding	100423047	ITGB3	XP_012041672.1	integrin beta 3	476.759	316.233	637.285	2.01524	1.01095	0.049742	1	2.01524	8.89712	8.30485	9.3158	8.24255	9.24302	307.493	432.122	209.085	731.764	379.978	800.113	8.26441	8.75529	7.70794	9.51524	8.56977	9.64406	320	481	156	609	443	992
100423047	04512	ECM-receptor interaction	1	1	1	gene15245	protein_coding	100423047	ITGB3	XP_012041672.1	integrin beta 3	476.759	316.233	637.285	2.01524	1.01095	0.049742	1	2.01524	8.89712	8.30485	9.3158	8.24255	9.24302	307.493	432.122	209.085	731.764	379.978	800.113	8.26441	8.75529	7.70794	9.51524	8.56977	9.64406	320	481	156	609	443	992
100423047	04611	Platelet activation	1	1	1	gene15245	protein_coding	100423047	ITGB3	XP_012041672.1	integrin beta 3	476.759	316.233	637.285	2.01524	1.01095	0.049742	1	2.01524	8.89712	8.30485	9.3158	8.24255	9.24302	307.493	432.122	209.085	731.764	379.978	800.113	8.26441	8.75529	7.70794	9.51524	8.56977	9.64406	320	481	156	609	443	992
100423047	04640	Hematopoietic cell lineage	0.0331693	1	0.228283	gene15245	protein_coding	100423047	ITGB3	XP_012041672.1	integrin beta 3	476.759	316.233	637.285	2.01524	1.01095	0.049742	1	2.01524	8.89712	8.30485	9.3158	8.24255	9.24302	307.493	432.122	209.085	731.764	379.978	800.113	8.26441	8.75529	7.70794	9.51524	8.56977	9.64406	320	481	156	609	443	992
100423047	04810	Regulation of actin cytoskeleton	1	1	1	gene15245	protein_coding	100423047	ITGB3	XP_012041672.1	integrin beta 3	476.759	316.233	637.285	2.01524	1.01095	0.049742	1	2.01524	8.89712	8.30485	9.3158	8.24255	9.24302	307.493	432.122	209.085	731.764	379.978	800.113	8.26441	8.75529	7.70794	9.51524	8.56977	9.64406	320	481	156	609	443	992
100423047	04919	Thyroid hormone signaling pathway	1	1	1	gene15245	protein_coding	100423047	ITGB3	XP_012041672.1	integrin beta 3	476.759	316.233	637.285	2.01524	1.01095	0.049742	1	2.01524	8.89712	8.30485	9.3158	8.24255	9.24302	307.493	432.122	209.085	731.764	379.978	800.113	8.26441	8.75529	7.70794	9.51524	8.56977	9.64406	320	481	156	609	443	992
100423047	05205	Proteoglycans in cancer	0.092616	1	0.492549	gene15245	protein_coding	100423047	ITGB3	XP_012041672.1	integrin beta 3	476.759	316.233	637.285	2.01524	1.01095	0.049742	1	2.01524	8.89712	8.30485	9.3158	8.24255	9.24302	307.493	432.122	209.085	731.764	379.978	800.113	8.26441	8.75529	7.70794	9.51524	8.56977	9.64406	320	481	156	609	443	992
100423047	05206	MicroRNAs in cancer	0.377972	1	1	gene15245	protein_coding	100423047	ITGB3	XP_012041672.1	integrin beta 3	476.759	316.233	637.285	2.01524	1.01095	0.049742	1	2.01524	8.89712	8.30485	9.3158	8.24255	9.24302	307.493	432.122	209.085	731.764	379.978	800.113	8.26441	8.75529	7.70794	9.51524	8.56977	9.64406	320	481	156	609	443	992
100423047	05410	Hypertrophic cardiomyopathy (HCM)	0.176958	1	0.75897	gene15245	protein_coding	100423047	ITGB3	XP_012041672.1	integrin beta 3	476.759	316.233	637.285	2.01524	1.01095	0.049742	1	2.01524	8.89712	8.30485	9.3158	8.24255	9.24302	307.493	432.122	209.085	731.764	379.978	800.113	8.26441	8.75529	7.70794	9.51524	8.56977	9.64406	320	481	156	609	443	992
100423047	05412	Arrhythmogenic right ventricular cardiomyopathy (ARVC)	1	1	1	gene15245	protein_coding	100423047	ITGB3	XP_012041672.1	integrin beta 3	476.759	316.233	637.285	2.01524	1.01095	0.049742	1	2.01524	8.89712	8.30485	9.3158	8.24255	9.24302	307.493	432.122	209.085	731.764	379.978	800.113	8.26441	8.75529	7.70794	9.51524	8.56977	9.64406	320	481	156	609	443	992
100423047	05414	Dilated cardiomyopathy	0.188766	1	0.75897	gene15245	protein_coding	100423047	ITGB3	XP_012041672.1	integrin beta 3	476.759	316.233	637.285	2.01524	1.01095	0.049742	1	2.01524	8.89712	8.30485	9.3158	8.24255	9.24302	307.493	432.122	209.085	731.764	379.978	800.113	8.26441	8.75529	7.70794	9.51524	8.56977	9.64406	320	481	156	609	443	992
101111035	04060	Cytokine-cytokine receptor interaction	0.00314304	0.367735	0.0306446	gene14312	protein_coding	101111035	LOC101111035	XP_004013243.1	C-C motif chemokine 3-like	2758.57	4039.72	1477.42	0.365724	-1.45118	0.00285553	1	-2.73431	11.4297	11.98	10.5289	11.9599	10.4922	4219.39	3163.2	4736.57	1284.49	1185.4	1962.37	12.0428	11.6272	12.2096	10.327	10.2112	10.9384	4391	3521	3534	1069	1382	2433
101111035	04062	Chemokine signaling pathway	0.00926791	1	0.0774532	gene14312	protein_coding	101111035	LOC101111035	XP_004013243.1	C-C motif chemokine 3-like	2758.57	4039.72	1477.42	0.365724	-1.45118	0.00285553	1	-2.73431	11.4297	11.98	10.5289	11.9599	10.4922	4219.39	3163.2	4736.57	1284.49	1185.4	1962.37	12.0428	11.6272	12.2096	10.327	10.2112	10.9384	4391	3521	3534	1069	1382	2433
101111035	04620	Toll-like receptor signaling pathway	1	1	1	gene14312	protein_coding	101111035	LOC101111035	XP_004013243.1	C-C motif chemokine 3-like	2758.57	4039.72	1477.42	0.365724	-1.45118	0.00285553	1	-2.73431	11.4297	11.98	10.5289	11.9599	10.4922	4219.39	3163.2	4736.57	1284.49	1185.4	1962.37	12.0428	11.6272	12.2096	10.327	10.2112	10.9384	4391	3521	3534	1069	1382	2433
101111035	05132	Salmonella infection	0.194608	1	0.75897	gene14312	protein_coding	101111035	LOC101111035	XP_004013243.1	C-C motif chemokine 3-like	2758.57	4039.72	1477.42	0.365724	-1.45118	0.00285553	1	-2.73431	11.4297	11.98	10.5289	11.9599	10.4922	4219.39	3163.2	4736.57	1284.49	1185.4	1962.37	12.0428	11.6272	12.2096	10.327	10.2112	10.9384	4391	3521	3534	1069	1382	2433
101111035	05142	Chagas disease (American trypanosomiasis)	4.54173e-07	5.31383e-05	1.32846e-05	gene14312	protein_coding	101111035	LOC101111035	XP_004013243.1	C-C motif chemokine 3-like	2758.57	4039.72	1477.42	0.365724	-1.45118	0.00285553	1	-2.73431	11.4297	11.98	10.5289	11.9599	10.4922	4219.39	3163.2	4736.57	1284.49	1185.4	1962.37	12.0428	11.6272	12.2096	10.327	10.2112	10.9384	4391	3521	3534	1069	1382	2433
101111035	05323	Rheumatoid arthritis	1	1	1	gene14312	protein_coding	101111035	LOC101111035	XP_004013243.1	C-C motif chemokine 3-like	2758.57	4039.72	1477.42	0.365724	-1.45118	0.00285553	1	-2.73431	11.4297	11.98	10.5289	11.9599	10.4922	4219.39	3163.2	4736.57	1284.49	1185.4	1962.37	12.0428	11.6272	12.2096	10.327	10.2112	10.9384	4391	3521	3534	1069	1382	2433
101115044	04062	Chemokine signaling pathway	0.00926791	1	0.0774532	gene14316	protein_coding	101115044	LOC101115044	XP_004012499.2	C-C motif chemokine 14	40.0513	61.0541	19.0485	0.311994	-1.68041	0.034925	1	-3.20519	5.32378	5.93202	4.25161	5.79522	4.07425	48.0459	35.9353	99.1812	27.6364	21.4435	8.06565	5.58634	5.16733	6.63199	4.7885	4.42247	3.01179	50	40	74	23	25	10
101109629	04740	Olfactory transduction	0.521789	1	1	gene14521	protein_coding	101109629	LOC101109629	XP_004013311.1	olfactory receptor-like protein DTMT	504.447	974.052	34.841	0.0357691	-4.80514	0.0476022	1	-27.9571	8.97856	9.92786	5.12271	9.24267	4.8161	2272.57	412.357	237.231	14.419	23.159	66.9449	11.1501	8.68775	7.89015	3.8499	4.5335	6.0649	2365	459	177	12	27	83
101111110	04640	Hematopoietic cell lineage	0.0331693	1	0.228283	gene15334	protein_coding	101111110	CD7	XP_004013100.2	CD7 molecule	70.3466	103.033	37.6603	0.365517	-1.45199	0.0220967	1	-2.73585	6.13641	6.68696	5.23497	6.58273	5.17979	153.747	60.1916	95.1603	25.2333	37.7405	50.007	7.26441	5.91149	6.57229	4.65725	5.23804	5.64406	160	67	71	21	44	62
100294595	04120	Ubiquitin mediated proteolysis	1	1	1	gene15417	protein_coding	100294595	SOCS3	XP_004013146.1	suppressor of cytokine signaling 3	89.7098	53.1562	126.263	2.37533	1.24813	0.0479643	1	2.37533	6.48719	5.73217	6.98029	5.6453	6.82235	41.3194	37.732	80.4172	61.2807	198.138	119.372	5.36875	5.23772	6.32943	5.93736	7.63036	6.89932	43	42	60	51	231	148
100294595	04380	Osteoclast differentiation	0.00402294	0.470684	0.0362065	gene15417	protein_coding	100294595	SOCS3	XP_004013146.1	suppressor of cytokine signaling 3	89.7098	53.1562	126.263	2.37533	1.24813	0.0479643	1	2.37533	6.48719	5.73217	6.98029	5.6453	6.82235	41.3194	37.732	80.4172	61.2807	198.138	119.372	5.36875	5.23772	6.32943	5.93736	7.63036	6.89932	43	42	60	51	231	148
100294595	04630	Jak-STAT signaling pathway	0.354987	1	1	gene15417	protein_coding	100294595	SOCS3	XP_004013146.1	suppressor of cytokine signaling 3	89.7098	53.1562	126.263	2.37533	1.24813	0.0479643	1	2.37533	6.48719	5.73217	6.98029	5.6453	6.82235	41.3194	37.732	80.4172	61.2807	198.138	119.372	5.36875	5.23772	6.32943	5.93736	7.63036	6.89932	43	42	60	51	231	148
100294595	04668	TNF signaling pathway	1	1	1	gene15417	protein_coding	100294595	SOCS3	XP_004013146.1	suppressor of cytokine signaling 3	89.7098	53.1562	126.263	2.37533	1.24813	0.0479643	1	2.37533	6.48719	5.73217	6.98029	5.6453	6.82235	41.3194	37.732	80.4172	61.2807	198.138	119.372	5.36875	5.23772	6.32943	5.93736	7.63036	6.89932	43	42	60	51	231	148
100294595	04910	Insulin signaling pathway	1	1	1	gene15417	protein_coding	100294595	SOCS3	XP_004013146.1	suppressor of cytokine signaling 3	89.7098	53.1562	126.263	2.37533	1.24813	0.0479643	1	2.37533	6.48719	5.73217	6.98029	5.6453	6.82235	41.3194	37.732	80.4172	61.2807	198.138	119.372	5.36875	5.23772	6.32943	5.93736	7.63036	6.89932	43	42	60	51	231	148
100294595	04917	Prolactin signaling pathway	0.18681	1	0.75897	gene15417	protein_coding	100294595	SOCS3	XP_004013146.1	suppressor of cytokine signaling 3	89.7098	53.1562	126.263	2.37533	1.24813	0.0479643	1	2.37533	6.48719	5.73217	6.98029	5.6453	6.82235	41.3194	37.732	80.4172	61.2807	198.138	119.372	5.36875	5.23772	6.32943	5.93736	7.63036	6.89932	43	42	60	51	231	148
100294595	04920	Adipocytokine signaling pathway	0.0143743	1	0.105112	gene15417	protein_coding	100294595	SOCS3	XP_004013146.1	suppressor of cytokine signaling 3	89.7098	53.1562	126.263	2.37533	1.24813	0.0479643	1	2.37533	6.48719	5.73217	6.98029	5.6453	6.82235	41.3194	37.732	80.4172	61.2807	198.138	119.372	5.36875	5.23772	6.32943	5.93736	7.63036	6.89932	43	42	60	51	231	148
100294595	04930	Type II diabetes mellitus	1	1	1	gene15417	protein_coding	100294595	SOCS3	XP_004013146.1	suppressor of cytokine signaling 3	89.7098	53.1562	126.263	2.37533	1.24813	0.0479643	1	2.37533	6.48719	5.73217	6.98029	5.6453	6.82235	41.3194	37.732	80.4172	61.2807	198.138	119.372	5.36875	5.23772	6.32943	5.93736	7.63036	6.89932	43	42	60	51	231	148
100294595	04931	Insulin resistance	0.239876	1	0.905339	gene15417	protein_coding	100294595	SOCS3	XP_004013146.1	suppressor of cytokine signaling 3	89.7098	53.1562	126.263	2.37533	1.24813	0.0479643	1	2.37533	6.48719	5.73217	6.98029	5.6453	6.82235	41.3194	37.732	80.4172	61.2807	198.138	119.372	5.36875	5.23772	6.32943	5.93736	7.63036	6.89932	43	42	60	51	231	148
100294595	04932	Non-alcoholic fatty liver disease (NAFLD)	0.3214	1	0.983783	gene15417	protein_coding	100294595	SOCS3	XP_004013146.1	suppressor of cytokine signaling 3	89.7098	53.1562	126.263	2.37533	1.24813	0.0479643	1	2.37533	6.48719	5.73217	6.98029	5.6453	6.82235	41.3194	37.732	80.4172	61.2807	198.138	119.372	5.36875	5.23772	6.32943	5.93736	7.63036	6.89932	43	42	60	51	231	148
100294595	05160	Hepatitis C	0.280907	1	0.940987	gene15417	protein_coding	100294595	SOCS3	XP_004013146.1	suppressor of cytokine signaling 3	89.7098	53.1562	126.263	2.37533	1.24813	0.0479643	1	2.37533	6.48719	5.73217	6.98029	5.6453	6.82235	41.3194	37.732	80.4172	61.2807	198.138	119.372	5.36875	5.23772	6.32943	5.93736	7.63036	6.89932	43	42	60	51	231	148
100294595	05164	Influenza A	1	1	1	gene15417	protein_coding	100294595	SOCS3	XP_004013146.1	suppressor of cytokine signaling 3	89.7098	53.1562	126.263	2.37533	1.24813	0.0479643	1	2.37533	6.48719	5.73217	6.98029	5.6453	6.82235	41.3194	37.732	80.4172	61.2807	198.138	119.372	5.36875	5.23772	6.32943	5.93736	7.63036	6.89932	43	42	60	51	231	148
100294595	05168	Herpes simplex infection	1.86027e-05	0.00217652	0.000310931	gene15417	protein_coding	100294595	SOCS3	XP_004013146.1	suppressor of cytokine signaling 3	89.7098	53.1562	126.263	2.37533	1.24813	0.0479643	1	2.37533	6.48719	5.73217	6.98029	5.6453	6.82235	41.3194	37.732	80.4172	61.2807	198.138	119.372	5.36875	5.23772	6.32943	5.93736	7.63036	6.89932	43	42	60	51	231	148
100144764	04672	Intestinal immune network for IgA production	1	1	1	gene15688	protein_coding	100144764	PIGR	XP_004013622.1	polymeric immunoglobulin receptor	4248.58	2899.55	5597.6	1.93051	0.94898	0.0326187	1	1.93051	12.0528	11.5016	12.4506	11.49	12.4293	3194.09	2397.78	3106.78	4838.78	7001.73	4952.31	11.6412	11.2275	11.6012	12.2404	12.7735	12.2739	3324	2669	2318	4027	8163	6140
101115893	04062	Chemokine signaling pathway	0.00926791	1	0.0774532	gene17388	protein_coding	101115893	PREX1	XP_014954998.1	LOW QUALITY PROTEIN: phosphatidylinositol 3,4,5-trisphosphate-dependent Rac exchanger 1 protein	388.157	241.652	534.662	2.21252	1.14569	0.0253573	1	2.21252	8.6005	7.91679	9.06248	7.89087	8.96325	185.457	295.568	243.932	311.21	511.213	781.562	7.53494	8.20734	7.93034	8.28175	8.99778	9.61022	193	329	182	259	596	969
443108	00140	Steroid hormone biosynthesis	0.17099	1	0.75897	gene16836	protein_coding	443108	PGFS	XP_004014372.1	prostaglandin F synthase 1	653.698	388.236	919.161	2.36753	1.24339	0.01311	1	2.36754	9.35248	8.60079	9.84417	8.40534	9.82437	688.977	234.478	241.251	1100.65	732.509	924.324	9.42831	7.87331	7.91439	10.1041	9.5167	9.85225	717	261	180	916	854	1146
443108	00590	Arachidonic acid metabolism	1	1	1	gene16836	protein_coding	443108	PGFS	XP_004014372.1	prostaglandin F synthase 1	653.698	388.236	919.161	2.36753	1.24339	0.01311	1	2.36754	9.35248	8.60079	9.84417	8.40534	9.82437	688.977	234.478	241.251	1100.65	732.509	924.324	9.42831	7.87331	7.91439	10.1041	9.5167	9.85225	717	261	180	916	854	1146
443108	01100	Metabolic pathways	0.0434023	1	0.267267	gene16836	protein_coding	443108	PGFS	XP_004014372.1	prostaglandin F synthase 1	653.698	388.236	919.161	2.36753	1.24339	0.01311	1	2.36754	9.35248	8.60079	9.84417	8.40534	9.82437	688.977	234.478	241.251	1100.65	732.509	924.324	9.42831	7.87331	7.91439	10.1041	9.5167	9.85225	717	261	180	916	854	1146
443108	04913	Ovarian steroidogenesis	0.140509	1	0.68498	gene16836	protein_coding	443108	PGFS	XP_004014372.1	prostaglandin F synthase 1	653.698	388.236	919.161	2.36753	1.24339	0.01311	1	2.36754	9.35248	8.60079	9.84417	8.40534	9.82437	688.977	234.478	241.251	1100.65	732.509	924.324	9.42831	7.87331	7.91439	10.1041	9.5167	9.85225	717	261	180	916	854	1146
101114799	04380	Osteoclast differentiation	0.00402294	0.470684	0.0362065	gene16954	protein_coding	101114799	LOC101114799	XP_012044186.1	LOW QUALITY PROTEIN: tyrosine-protein phosphatase non-receptor type substrate 1-like	22.1398	8.28556	35.994	4.34419	2.11909	0.00946915	1	4.34419	4.46857	3.0506	5.16968	2.73493	5.08098	2.88275	15.2725	6.70143	20.4269	48.0334	39.5217	1.52745	3.93286	2.74447	4.3524	5.58597	5.30457	3	17	5	17	56	49
101102835	04514	Cell adhesion molecules (CAMs)	0.327928	1	0.983783	gene18039	protein_coding	101102835	CD22	XP_012045564.1	B-cell receptor CD22	205.37	360.013	50.7272	0.140904	-2.82722	4.82526e-07	0.00908596	-7.09705	7.68208	8.49191	5.66469	8.43165	5.41055	225.815	415.951	438.274	16.8222	65.1882	70.1712	7.819	8.70027	8.77569	4.07229	6.02654	6.13281	235	463	327	14	76	87
101102835	04640	Hematopoietic cell lineage	0.0331693	1	0.228283	gene18039	protein_coding	101102835	CD22	XP_012045564.1	B-cell receptor CD22	205.37	360.013	50.7272	0.140904	-2.82722	4.82526e-07	0.00908596	-7.09705	7.68208	8.49191	5.66469	8.43165	5.41055	225.815	415.951	438.274	16.8222	65.1882	70.1712	7.819	8.70027	8.77569	4.07229	6.02654	6.13281	235	463	327	14	76	87
101102835	04662	B cell receptor signaling pathway	1	1	1	gene18039	protein_coding	101102835	CD22	XP_012045564.1	B-cell receptor CD22	205.37	360.013	50.7272	0.140904	-2.82722	4.82526e-07	0.00908596	-7.09705	7.68208	8.49191	5.66469	8.43165	5.41055	225.815	415.951	438.274	16.8222	65.1882	70.1712	7.819	8.70027	8.77569	4.07229	6.02654	6.13281	235	463	327	14	76	87
101113171	00071	Fatty acid degradation	1	1	1	gene18528	protein_coding	101113171	CPT1C	XP_014956136.1	carnitine O-palmitoyltransferase 1, brain	98.7748	136.071	61.4787	0.451814	-1.1462	0.0388457	1	-2.2133	6.62607	7.08822	5.94202	7.03516	5.87707	144.137	89.8382	174.237	80.5061	38.5983	65.3318	7.1713	6.48926	7.44491	6.33103	5.27046	6.02971	150	100	130	67	45	81
101113171	01212	Fatty acid metabolism	1	1	1	gene18528	protein_coding	101113171	CPT1C	XP_014956136.1	carnitine O-palmitoyltransferase 1, brain	98.7748	136.071	61.4787	0.451814	-1.1462	0.0388457	1	-2.2133	6.62607	7.08822	5.94202	7.03516	5.87707	144.137	89.8382	174.237	80.5061	38.5983	65.3318	7.1713	6.48926	7.44491	6.33103	5.27046	6.02971	150	100	130	67	45	81
101113171	03320	PPAR signaling pathway	0.0143743	1	0.105112	gene18528	protein_coding	101113171	CPT1C	XP_014956136.1	carnitine O-palmitoyltransferase 1, brain	98.7748	136.071	61.4787	0.451814	-1.1462	0.0388457	1	-2.2133	6.62607	7.08822	5.94202	7.03516	5.87707	144.137	89.8382	174.237	80.5061	38.5983	65.3318	7.1713	6.48926	7.44491	6.33103	5.27046	6.02971	150	100	130	67	45	81
101113171	04152	AMPK signaling pathway	0.261563	1	0.940987	gene18528	protein_coding	101113171	CPT1C	XP_014956136.1	carnitine O-palmitoyltransferase 1, brain	98.7748	136.071	61.4787	0.451814	-1.1462	0.0388457	1	-2.2133	6.62607	7.08822	5.94202	7.03516	5.87707	144.137	89.8382	174.237	80.5061	38.5983	65.3318	7.1713	6.48926	7.44491	6.33103	5.27046	6.02971	150	100	130	67	45	81
101113171	04920	Adipocytokine signaling pathway	0.0143743	1	0.105112	gene18528	protein_coding	101113171	CPT1C	XP_014956136.1	carnitine O-palmitoyltransferase 1, brain	98.7748	136.071	61.4787	0.451814	-1.1462	0.0388457	1	-2.2133	6.62607	7.08822	5.94202	7.03516	5.87707	144.137	89.8382	174.237	80.5061	38.5983	65.3318	7.1713	6.48926	7.44491	6.33103	5.27046	6.02971	150	100	130	67	45	81
101113171	04922	Glucagon signaling pathway	1	1	1	gene18528	protein_coding	101113171	CPT1C	XP_014956136.1	carnitine O-palmitoyltransferase 1, brain	98.7748	136.071	61.4787	0.451814	-1.1462	0.0388457	1	-2.2133	6.62607	7.08822	5.94202	7.03516	5.87707	144.137	89.8382	174.237	80.5061	38.5983	65.3318	7.1713	6.48926	7.44491	6.33103	5.27046	6.02971	150	100	130	67	45	81
101118215	04145	Phagosome	7.28295e-06	0.000852106	0.000142018	gene18930	protein_coding	101118215	DYNC2H1	XP_004016016.1	cytoplasmic dynein 2 heavy chain 1	143.424	193.373	93.476	0.483397	-1.04872	0.0475757	1	-2.06869	7.16415	7.59524	6.54652	7.51835	6.5316	113.388	222.799	243.932	105.739	75.4811	99.2075	6.82513	7.7996	7.93034	6.72437	6.23804	6.63238	118	248	182	88	88	123
101118215	04962	Vasopressin-regulated water reabsorption	1	1	1	gene18930	protein_coding	101118215	DYNC2H1	XP_004016016.1	cytoplasmic dynein 2 heavy chain 1	143.424	193.373	93.476	0.483397	-1.04872	0.0475757	1	-2.06869	7.16415	7.59524	6.54652	7.51835	6.5316	113.388	222.799	243.932	105.739	75.4811	99.2075	6.82513	7.7996	7.93034	6.72437	6.23804	6.63238	118	248	182	88	88	123
101118215	05132	Salmonella infection	0.194608	1	0.75897	gene18930	protein_coding	101118215	DYNC2H1	XP_004016016.1	cytoplasmic dynein 2 heavy chain 1	143.424	193.373	93.476	0.483397	-1.04872	0.0475757	1	-2.06869	7.16415	7.59524	6.54652	7.51835	6.5316	113.388	222.799	243.932	105.739	75.4811	99.2075	6.82513	7.7996	7.93034	6.72437	6.23804	6.63238	118	248	182	88	88	123
100192317	04310	Wnt signaling pathway	0.289534	1	0.940987	gene18942	protein_coding	100192317	MMP7	NP_001129963.1	matrix metallopeptidase 7	160.468	223.337	97.5985	0.437001	-1.19429	0.0286878	1	-2.28832	7.32614	7.80308	6.60879	7.67442	6.58081	317.103	241.665	111.244	87.7156	125.23	79.85	8.30881	7.91686	6.79758	6.45476	6.96844	6.31922	330	269	83	73	146	99
101116760	03320	PPAR signaling pathway	0.0143743	1	0.105112	gene19100	protein_coding	101116760	APOA5	XP_014956330.1	apolipoprotein A-V	10953	5454.25	16451.7	3.01631	1.59279	0.00850677	1	3.01631	13.419	12.4132	14.006	12.4082	13.9048	6096.06	5225.89	5040.81	23659.2	16393.1	9302.92	12.5737	12.3515	12.2994	14.5301	14.0008	13.1835	6344	5817	3761	19690	19112	11534
101110877	04141	Protein processing in endoplasmic reticulum	0.0647915	1	0.37903	gene21235	protein_coding	101110877	DERL3	XP_014956920.1	derlin 3	23.3371	36.9888	9.68535	0.261846	-1.93321	0.020693	1	-3.81904	4.54455	5.20901	3.2758	5.08257	2.76776	32.6712	20.6628	57.6323	12.0158	1.71548	15.3247	5.02995	4.36896	5.84881	3.58686	0.778611	3.93779	34	23	43	10	2	19
101111230	04144	Endocytosis	0.148407	1	0.694543	gene21050	protein_coding	101111230	RAB35	XP_014956894.1	LOW QUALITY PROTEIN: ras-related protein Rab-35	121.618	80.3105	162.926	2.0287	1.02055	0.0498538	1	2.0287	6.92621	6.32752	7.34807	6.29511	7.28614	70.1469	105.111	65.674	103.336	174.121	211.32	6.13231	6.71577	6.03725	6.6912	7.44395	7.72329	73	117	49	86	203	262
494191	04010	MAPK signaling pathway	1	1	1	gene22083	protein_coding	494191	TGFBR2	XP_011954697.1	TGF-beta receptor type-2	221.997	120.396	323.597	2.68777	1.42641	0.0339325	1	2.68777	7.79439	6.91164	8.33806	6.76469	8.13459	54.7723	153.623	152.793	124.965	387.698	458.129	5.77537	7.26325	7.25543	6.96538	8.59879	8.83961	57	171	114	104	452	568
494191	04060	Cytokine-cytokine receptor interaction	0.00314304	0.367735	0.0306446	gene22083	protein_coding	494191	TGFBR2	XP_011954697.1	TGF-beta receptor type-2	221.997	120.396	323.597	2.68777	1.42641	0.0339325	1	2.68777	7.79439	6.91164	8.33806	6.76469	8.13459	54.7723	153.623	152.793	124.965	387.698	458.129	5.77537	7.26325	7.25543	6.96538	8.59879	8.83961	57	171	114	104	452	568
494191	04068	FoxO signaling pathway	1	1	1	gene22083	protein_coding	494191	TGFBR2	XP_011954697.1	TGF-beta receptor type-2	221.997	120.396	323.597	2.68777	1.42641	0.0339325	1	2.68777	7.79439	6.91164	8.33806	6.76469	8.13459	54.7723	153.623	152.793	124.965	387.698	458.129	5.77537	7.26325	7.25543	6.96538	8.59879	8.83961	57	171	114	104	452	568
494191	04144	Endocytosis	0.148407	1	0.694543	gene22083	protein_coding	494191	TGFBR2	XP_011954697.1	TGF-beta receptor type-2	221.997	120.396	323.597	2.68777	1.42641	0.0339325	1	2.68777	7.79439	6.91164	8.33806	6.76469	8.13459	54.7723	153.623	152.793	124.965	387.698	458.129	5.77537	7.26325	7.25543	6.96538	8.59879	8.83961	57	171	114	104	452	568
494191	04350	TGF-beta signaling pathway	1	1	1	gene22083	protein_coding	494191	TGFBR2	XP_011954697.1	TGF-beta receptor type-2	221.997	120.396	323.597	2.68777	1.42641	0.0339325	1	2.68777	7.79439	6.91164	8.33806	6.76469	8.13459	54.7723	153.623	152.793	124.965	387.698	458.129	5.77537	7.26325	7.25543	6.96538	8.59879	8.83961	57	171	114	104	452	568
494191	04380	Osteoclast differentiation	0.00402294	0.470684	0.0362065	gene22083	protein_coding	494191	TGFBR2	XP_011954697.1	TGF-beta receptor type-2	221.997	120.396	323.597	2.68777	1.42641	0.0339325	1	2.68777	7.79439	6.91164	8.33806	6.76469	8.13459	54.7723	153.623	152.793	124.965	387.698	458.129	5.77537	7.26325	7.25543	6.96538	8.59879	8.83961	57	171	114	104	452	568
494191	04390	Hippo signaling pathway	0.313153	1	0.983783	gene22083	protein_coding	494191	TGFBR2	XP_011954697.1	TGF-beta receptor type-2	221.997	120.396	323.597	2.68777	1.42641	0.0339325	1	2.68777	7.79439	6.91164	8.33806	6.76469	8.13459	54.7723	153.623	152.793	124.965	387.698	458.129	5.77537	7.26325	7.25543	6.96538	8.59879	8.83961	57	171	114	104	452	568
494191	04520	Adherens junction	1	1	1	gene22083	protein_coding	494191	TGFBR2	XP_011954697.1	TGF-beta receptor type-2	221.997	120.396	323.597	2.68777	1.42641	0.0339325	1	2.68777	7.79439	6.91164	8.33806	6.76469	8.13459	54.7723	153.623	152.793	124.965	387.698	458.129	5.77537	7.26325	7.25543	6.96538	8.59879	8.83961	57	171	114	104	452	568
494191	04659	Th17 cell differentiation	1	1	1	gene22083	protein_coding	494191	TGFBR2	XP_011954697.1	TGF-beta receptor type-2	221.997	120.396	323.597	2.68777	1.42641	0.0339325	1	2.68777	7.79439	6.91164	8.33806	6.76469	8.13459	54.7723	153.623	152.793	124.965	387.698	458.129	5.77537	7.26325	7.25543	6.96538	8.59879	8.83961	57	171	114	104	452	568
494191	04933	AGE-RAGE signaling pathway in diabetic complications	1	1	1	gene22083	protein_coding	494191	TGFBR2	XP_011954697.1	TGF-beta receptor type-2	221.997	120.396	323.597	2.68777	1.42641	0.0339325	1	2.68777	7.79439	6.91164	8.33806	6.76469	8.13459	54.7723	153.623	152.793	124.965	387.698	458.129	5.77537	7.26325	7.25543	6.96538	8.59879	8.83961	57	171	114	104	452	568
494191	05142	Chagas disease (American trypanosomiasis)	4.54173e-07	5.31383e-05	1.32846e-05	gene22083	protein_coding	494191	TGFBR2	XP_011954697.1	TGF-beta receptor type-2	221.997	120.396	323.597	2.68777	1.42641	0.0339325	1	2.68777	7.79439	6.91164	8.33806	6.76469	8.13459	54.7723	153.623	152.793	124.965	387.698	458.129	5.77537	7.26325	7.25543	6.96538	8.59879	8.83961	57	171	114	104	452	568
494191	05166	HTLV-I infection	0.498684	1	1	gene22083	protein_coding	494191	TGFBR2	XP_011954697.1	TGF-beta receptor type-2	221.997	120.396	323.597	2.68777	1.42641	0.0339325	1	2.68777	7.79439	6.91164	8.33806	6.76469	8.13459	54.7723	153.623	152.793	124.965	387.698	458.129	5.77537	7.26325	7.25543	6.96538	8.59879	8.83961	57	171	114	104	452	568
494191	05200	Pathways in cancer	0.620169	1	1	gene22083	protein_coding	494191	TGFBR2	XP_011954697.1	TGF-beta receptor type-2	221.997	120.396	323.597	2.68777	1.42641	0.0339325	1	2.68777	7.79439	6.91164	8.33806	6.76469	8.13459	54.7723	153.623	152.793	124.965	387.698	458.129	5.77537	7.26325	7.25543	6.96538	8.59879	8.83961	57	171	114	104	452	568
494191	05202	Transcriptional misregulation in cancer	1	1	1	gene22083	protein_coding	494191	TGFBR2	XP_011954697.1	TGF-beta receptor type-2	221.997	120.396	323.597	2.68777	1.42641	0.0339325	1	2.68777	7.79439	6.91164	8.33806	6.76469	8.13459	54.7723	153.623	152.793	124.965	387.698	458.129	5.77537	7.26325	7.25543	6.96538	8.59879	8.83961	57	171	114	104	452	568
494191	05210	Colorectal cancer	1	1	1	gene22083	protein_coding	494191	TGFBR2	XP_011954697.1	TGF-beta receptor type-2	221.997	120.396	323.597	2.68777	1.42641	0.0339325	1	2.68777	7.79439	6.91164	8.33806	6.76469	8.13459	54.7723	153.623	152.793	124.965	387.698	458.129	5.77537	7.26325	7.25543	6.96538	8.59879	8.83961	57	171	114	104	452	568
494191	05212	Pancreatic cancer	1	1	1	gene22083	protein_coding	494191	TGFBR2	XP_011954697.1	TGF-beta receptor type-2	221.997	120.396	323.597	2.68777	1.42641	0.0339325	1	2.68777	7.79439	6.91164	8.33806	6.76469	8.13459	54.7723	153.623	152.793	124.965	387.698	458.129	5.77537	7.26325	7.25543	6.96538	8.59879	8.83961	57	171	114	104	452	568
494191	05220	Chronic myeloid leukemia	1	1	1	gene22083	protein_coding	494191	TGFBR2	XP_011954697.1	TGF-beta receptor type-2	221.997	120.396	323.597	2.68777	1.42641	0.0339325	1	2.68777	7.79439	6.91164	8.33806	6.76469	8.13459	54.7723	153.623	152.793	124.965	387.698	458.129	5.77537	7.26325	7.25543	6.96538	8.59879	8.83961	57	171	114	104	452	568
105603547	04978	Mineral absorption	1	1	1	gene22552	protein_coding	105603547	SLC26A6	XP_011955481.1	solute carrier family 26 (anion exchanger), member 6	274.579	123.077	426.082	3.46193	1.79158	0.00803484	1	3.46193	8.10108	6.94341	8.73499	6.87079	8.621	78.7952	172.489	117.945	384.507	244.456	649.285	6.30004	7.43036	6.88197	8.58686	7.93343	9.34271	82	192	88	320	285	805
101123159	04610	Complement and coagulation cascades	5.97672e-09	6.99277e-07	3.49638e-07	gene23115	protein_coding	101123159	LOC101123159	XP_011956845.1	complement C4-A-like	10651.8	4589.05	16714.5	3.64227	1.86484	0.0401875	1	3.64227	13.3788	12.164	14.0288	11.9728	13.7277	3374.74	7981.22	2411.17	4936.1	24880.4	20327.1	11.7206	12.9624	11.2355	12.2692	14.6027	14.3111	3512	8884	1799	4108	29007	25202
101123159	05133	Pertussis	8.32581e-08	9.7412e-06	3.24707e-06	gene23115	protein_coding	101123159	LOC101123159	XP_011956845.1	complement C4-A-like	10651.8	4589.05	16714.5	3.64227	1.86484	0.0401875	1	3.64227	13.3788	12.164	14.0288	11.9728	13.7277	3374.74	7981.22	2411.17	4936.1	24880.4	20327.1	11.7206	12.9624	11.2355	12.2692	14.6027	14.3111	3512	8884	1799	4108	29007	25202
101123159	05150	Staphylococcus aureus infection	8.73705e-10	1.02223e-07	1.02223e-07	gene23115	protein_coding	101123159	LOC101123159	XP_011956845.1	complement C4-A-like	10651.8	4589.05	16714.5	3.64227	1.86484	0.0401875	1	3.64227	13.3788	12.164	14.0288	11.9728	13.7277	3374.74	7981.22	2411.17	4936.1	24880.4	20327.1	11.7206	12.9624	11.2355	12.2692	14.6027	14.3111	3512	8884	1799	4108	29007	25202
101123159	05322	Systemic lupus erythematosus	2.01184e-06	0.000235386	4.70771e-05	gene23115	protein_coding	101123159	LOC101123159	XP_011956845.1	complement C4-A-like	10651.8	4589.05	16714.5	3.64227	1.86484	0.0401875	1	3.64227	13.3788	12.164	14.0288	11.9728	13.7277	3374.74	7981.22	2411.17	4936.1	24880.4	20327.1	11.7206	12.9624	11.2355	12.2692	14.6027	14.3111	3512	8884	1799	4108	29007	25202
101121051	04270	Vascular smooth muscle contraction	1	1	1	gene24634	protein_coding	101121051	ACTA2	XP_004020068.1	actin, alpha 2, smooth muscle, aorta	1288.9	1867.69	710.107	0.380207	-1.39514	0.0058842	1	-2.63015	10.3319	10.867	9.47189	10.8274	9.39685	1648.93	1457.17	2496.95	561.139	520.648	1048.54	10.6873	10.509	11.286	9.13222	9.02416	10.0342	1716	1622	1863	467	607	1300
101102194	05160	Hepatitis C	0.280907	1	0.940987	gene24642	protein_coding	101102194	LOC101102194	XP_004020332.1	interferon-induced protein with tetratricopeptide repeats 1	139.809	80.6824	198.936	2.46567	1.30198	0.00724048	1	2.46567	7.12732	6.33418	7.63616	5.99428	7.57625	24.9838	70.9722	146.091	124.965	229.874	241.97	4.64292	6.14918	7.19073	6.96538	7.8447	7.91868	26	79	109	104	268	300
101102194	05168	Herpes simplex infection	1.86027e-05	0.00217652	0.000310931	gene24642	protein_coding	101102194	LOC101102194	XP_004020332.1	interferon-induced protein with tetratricopeptide repeats 1	139.809	80.6824	198.936	2.46567	1.30198	0.00724048	1	2.46567	7.12732	6.33418	7.63616	5.99428	7.57625	24.9838	70.9722	146.091	124.965	229.874	241.97	4.64292	6.14918	7.19073	6.96538	7.8447	7.91868	26	79	109	104	268	300
101118077	04142	Lysosome	0.270418	1	0.940987	gene27091	protein_coding	101118077	AP3M2	XP_011961398.1	adaptor-related protein complex 3, mu 2 subunit	32.8059	51.581	14.0307	0.272013	-1.87825	0.0427915	1	-3.67629	5.03588	5.68877	3.81052	5.50371	3.76776	89.3653	27.8498	37.528	9.61267	17.1548	15.3247	6.48164	4.7996	5.2299	3.26494	4.10054	3.93779	93	31	28	8	20	19
101103133	04145	Phagosome	7.28295e-06	0.000852106	0.000142018	gene28408	protein_coding	101103133	LOC101103133	XP_004022818.1	complement C3-like	878.582	388.997	1368.17	3.51716	1.81441	0.0432389	1	3.51716	9.77903	8.60362	10.418	8.3805	10.1307	378.601	634.258	154.133	420.554	2047.42	1636.52	8.56454	9.30893	7.26803	8.71615	10.9996	10.6764	394	706	115	350	2387	2029
101103133	04610	Complement and coagulation cascades	5.97672e-09	6.99277e-07	3.49638e-07	gene28408	protein_coding	101103133	LOC101103133	XP_004022818.1	complement C3-like	878.582	388.997	1368.17	3.51716	1.81441	0.0432389	1	3.51716	9.77903	8.60362	10.418	8.3805	10.1307	378.601	634.258	154.133	420.554	2047.42	1636.52	8.56454	9.30893	7.26803	8.71615	10.9996	10.6764	394	706	115	350	2387	2029
101103133	05133	Pertussis	8.32581e-08	9.7412e-06	3.24707e-06	gene28408	protein_coding	101103133	LOC101103133	XP_004022818.1	complement C3-like	878.582	388.997	1368.17	3.51716	1.81441	0.0432389	1	3.51716	9.77903	8.60362	10.418	8.3805	10.1307	378.601	634.258	154.133	420.554	2047.42	1636.52	8.56454	9.30893	7.26803	8.71615	10.9996	10.6764	394	706	115	350	2387	2029
101103133	05134	Legionellosis	2.86625e-05	0.00335351	0.000419189	gene28408	protein_coding	101103133	LOC101103133	XP_004022818.1	complement C3-like	878.582	388.997	1368.17	3.51716	1.81441	0.0432389	1	3.51716	9.77903	8.60362	10.418	8.3805	10.1307	378.601	634.258	154.133	420.554	2047.42	1636.52	8.56454	9.30893	7.26803	8.71615	10.9996	10.6764	394	706	115	350	2387	2029
101103133	05140	Leishmaniasis	6.52778e-05	0.0076375	0.000848611	gene28408	protein_coding	101103133	LOC101103133	XP_004022818.1	complement C3-like	878.582	388.997	1368.17	3.51716	1.81441	0.0432389	1	3.51716	9.77903	8.60362	10.418	8.3805	10.1307	378.601	634.258	154.133	420.554	2047.42	1636.52	8.56454	9.30893	7.26803	8.71615	10.9996	10.6764	394	706	115	350	2387	2029
101103133	05142	Chagas disease (American trypanosomiasis)	4.54173e-07	5.31383e-05	1.32846e-05	gene28408	protein_coding	101103133	LOC101103133	XP_004022818.1	complement C3-like	878.582	388.997	1368.17	3.51716	1.81441	0.0432389	1	3.51716	9.77903	8.60362	10.418	8.3805	10.1307	378.601	634.258	154.133	420.554	2047.42	1636.52	8.56454	9.30893	7.26803	8.71615	10.9996	10.6764	394	706	115	350	2387	2029
101103133	05150	Staphylococcus aureus infection	8.73705e-10	1.02223e-07	1.02223e-07	gene28408	protein_coding	101103133	LOC101103133	XP_004022818.1	complement C3-like	878.582	388.997	1368.17	3.51716	1.81441	0.0432389	1	3.51716	9.77903	8.60362	10.418	8.3805	10.1307	378.601	634.258	154.133	420.554	2047.42	1636.52	8.56454	9.30893	7.26803	8.71615	10.9996	10.6764	394	706	115	350	2387	2029
101103133	05152	Tuberculosis	0.000138887	0.0162498	0.00162498	gene28408	protein_coding	101103133	LOC101103133	XP_004022818.1	complement C3-like	878.582	388.997	1368.17	3.51716	1.81441	0.0432389	1	3.51716	9.77903	8.60362	10.418	8.3805	10.1307	378.601	634.258	154.133	420.554	2047.42	1636.52	8.56454	9.30893	7.26803	8.71615	10.9996	10.6764	394	706	115	350	2387	2029
101103133	05168	Herpes simplex infection	1.86027e-05	0.00217652	0.000310931	gene28408	protein_coding	101103133	LOC101103133	XP_004022818.1	complement C3-like	878.582	388.997	1368.17	3.51716	1.81441	0.0432389	1	3.51716	9.77903	8.60362	10.418	8.3805	10.1307	378.601	634.258	154.133	420.554	2047.42	1636.52	8.56454	9.30893	7.26803	8.71615	10.9996	10.6764	394	706	115	350	2387	2029
101103133	05203	Viral carcinogenesis	0.00215738	0.252413	0.0229466	gene28408	protein_coding	101103133	LOC101103133	XP_004022818.1	complement C3-like	878.582	388.997	1368.17	3.51716	1.81441	0.0432389	1	3.51716	9.77903	8.60362	10.418	8.3805	10.1307	378.601	634.258	154.133	420.554	2047.42	1636.52	8.56454	9.30893	7.26803	8.71615	10.9996	10.6764	394	706	115	350	2387	2029
101103133	05322	Systemic lupus erythematosus	2.01184e-06	0.000235386	4.70771e-05	gene28408	protein_coding	101103133	LOC101103133	XP_004022818.1	complement C3-like	878.582	388.997	1368.17	3.51716	1.81441	0.0432389	1	3.51716	9.77903	8.60362	10.418	8.3805	10.1307	378.601	634.258	154.133	420.554	2047.42	1636.52	8.56454	9.30893	7.26803	8.71615	10.9996	10.6764	394	706	115	350	2387	2029
101108292	04621	NOD-like receptor signaling pathway	1	1	1	gene28525	protein_coding	101108292	LOC101108292	XP_004022862.2	guanylate-binding protein 2-like	100.883	176.797	24.968	0.141224	-2.82395	0.0351843	1	-7.08096	6.65653	7.46595	4.64201	7.03074	3.58986	208.519	37.732	284.141	2.40317	12.0084	60.4924	7.70403	5.23772	8.15046	1.26494	3.58597	5.91868	217	42	212	2	14	75
443475	04145	Phagosome	7.28295e-06	0.000852106	0.000142018	gene28555	protein_coding	443475	LOC443475	XP_004022870.2	complement C3	45485.7	22562.5	68408.9	3.03197	1.60026	0.00782166	1	3.03197	15.4731	14.4616	16.0619	14.3279	15.957	20105.3	35341.4	12240.8	36307	91117.6	77802.1	14.2953	15.1091	13.5794	15.148	16.4754	16.2475	20923	39339	9133	30216	106230	96461
443475	04610	Complement and coagulation cascades	5.97672e-09	6.99277e-07	3.49638e-07	gene28555	protein_coding	443475	LOC443475	XP_004022870.2	complement C3	45485.7	22562.5	68408.9	3.03197	1.60026	0.00782166	1	3.03197	15.4731	14.4616	16.0619	14.3279	15.957	20105.3	35341.4	12240.8	36307	91117.6	77802.1	14.2953	15.1091	13.5794	15.148	16.4754	16.2475	20923	39339	9133	30216	106230	96461
443475	05133	Pertussis	8.32581e-08	9.7412e-06	3.24707e-06	gene28555	protein_coding	443475	LOC443475	XP_004022870.2	complement C3	45485.7	22562.5	68408.9	3.03197	1.60026	0.00782166	1	3.03197	15.4731	14.4616	16.0619	14.3279	15.957	20105.3	35341.4	12240.8	36307	91117.6	77802.1	14.2953	15.1091	13.5794	15.148	16.4754	16.2475	20923	39339	9133	30216	106230	96461
443475	05134	Legionellosis	2.86625e-05	0.00335351	0.000419189	gene28555	protein_coding	443475	LOC443475	XP_004022870.2	complement C3	45485.7	22562.5	68408.9	3.03197	1.60026	0.00782166	1	3.03197	15.4731	14.4616	16.0619	14.3279	15.957	20105.3	35341.4	12240.8	36307	91117.6	77802.1	14.2953	15.1091	13.5794	15.148	16.4754	16.2475	20923	39339	9133	30216	106230	96461
443475	05140	Leishmaniasis	6.52778e-05	0.0076375	0.000848611	gene28555	protein_coding	443475	LOC443475	XP_004022870.2	complement C3	45485.7	22562.5	68408.9	3.03197	1.60026	0.00782166	1	3.03197	15.4731	14.4616	16.0619	14.3279	15.957	20105.3	35341.4	12240.8	36307	91117.6	77802.1	14.2953	15.1091	13.5794	15.148	16.4754	16.2475	20923	39339	9133	30216	106230	96461
443475	05142	Chagas disease (American trypanosomiasis)	4.54173e-07	5.31383e-05	1.32846e-05	gene28555	protein_coding	443475	LOC443475	XP_004022870.2	complement C3	45485.7	22562.5	68408.9	3.03197	1.60026	0.00782166	1	3.03197	15.4731	14.4616	16.0619	14.3279	15.957	20105.3	35341.4	12240.8	36307	91117.6	77802.1	14.2953	15.1091	13.5794	15.148	16.4754	16.2475	20923	39339	9133	30216	106230	96461
443475	05150	Staphylococcus aureus infection	8.73705e-10	1.02223e-07	1.02223e-07	gene28555	protein_coding	443475	LOC443475	XP_004022870.2	complement C3	45485.7	22562.5	68408.9	3.03197	1.60026	0.00782166	1	3.03197	15.4731	14.4616	16.0619	14.3279	15.957	20105.3	35341.4	12240.8	36307	91117.6	77802.1	14.2953	15.1091	13.5794	15.148	16.4754	16.2475	20923	39339	9133	30216	106230	96461
443475	05152	Tuberculosis	0.000138887	0.0162498	0.00162498	gene28555	protein_coding	443475	LOC443475	XP_004022870.2	complement C3	45485.7	22562.5	68408.9	3.03197	1.60026	0.00782166	1	3.03197	15.4731	14.4616	16.0619	14.3279	15.957	20105.3	35341.4	12240.8	36307	91117.6	77802.1	14.2953	15.1091	13.5794	15.148	16.4754	16.2475	20923	39339	9133	30216	106230	96461
443475	05168	Herpes simplex infection	1.86027e-05	0.00217652	0.000310931	gene28555	protein_coding	443475	LOC443475	XP_004022870.2	complement C3	45485.7	22562.5	68408.9	3.03197	1.60026	0.00782166	1	3.03197	15.4731	14.4616	16.0619	14.3279	15.957	20105.3	35341.4	12240.8	36307	91117.6	77802.1	14.2953	15.1091	13.5794	15.148	16.4754	16.2475	20923	39339	9133	30216	106230	96461
443475	05203	Viral carcinogenesis	0.00215738	0.252413	0.0229466	gene28555	protein_coding	443475	LOC443475	XP_004022870.2	complement C3	45485.7	22562.5	68408.9	3.03197	1.60026	0.00782166	1	3.03197	15.4731	14.4616	16.0619	14.3279	15.957	20105.3	35341.4	12240.8	36307	91117.6	77802.1	14.2953	15.1091	13.5794	15.148	16.4754	16.2475	20923	39339	9133	30216	106230	96461
443475	05322	Systemic lupus erythematosus	2.01184e-06	0.000235386	4.70771e-05	gene28555	protein_coding	443475	LOC443475	XP_004022870.2	complement C3	45485.7	22562.5	68408.9	3.03197	1.60026	0.00782166	1	3.03197	15.4731	14.4616	16.0619	14.3279	15.957	20105.3	35341.4	12240.8	36307	91117.6	77802.1	14.2953	15.1091	13.5794	15.148	16.4754	16.2475	20923	39339	9133	30216	106230	96461
101113831	04145	Phagosome	7.28295e-06	0.000852106	0.000142018	gene28647	protein_coding	101113831	LOC101113831	XP_004022911.2	complement C3-like	11120.3	2579.04	19661.6	7.62361	2.93047	0.0111771	1	7.62361	13.4409	11.3326	14.2631	11.1191	13.8654	1457.71	4659.01	1620.41	4600.86	31304.9	23079.1	10.5095	12.1858	10.6621	12.1677	14.9341	14.4943	1517	5186	1209	3829	36497	28614
101113831	04610	Complement and coagulation cascades	5.97672e-09	6.99277e-07	3.49638e-07	gene28647	protein_coding	101113831	LOC101113831	XP_004022911.2	complement C3-like	11120.3	2579.04	19661.6	7.62361	2.93047	0.0111771	1	7.62361	13.4409	11.3326	14.2631	11.1191	13.8654	1457.71	4659.01	1620.41	4600.86	31304.9	23079.1	10.5095	12.1858	10.6621	12.1677	14.9341	14.4943	1517	5186	1209	3829	36497	28614
101113831	05133	Pertussis	8.32581e-08	9.7412e-06	3.24707e-06	gene28647	protein_coding	101113831	LOC101113831	XP_004022911.2	complement C3-like	11120.3	2579.04	19661.6	7.62361	2.93047	0.0111771	1	7.62361	13.4409	11.3326	14.2631	11.1191	13.8654	1457.71	4659.01	1620.41	4600.86	31304.9	23079.1	10.5095	12.1858	10.6621	12.1677	14.9341	14.4943	1517	5186	1209	3829	36497	28614
101113831	05134	Legionellosis	2.86625e-05	0.00335351	0.000419189	gene28647	protein_coding	101113831	LOC101113831	XP_004022911.2	complement C3-like	11120.3	2579.04	19661.6	7.62361	2.93047	0.0111771	1	7.62361	13.4409	11.3326	14.2631	11.1191	13.8654	1457.71	4659.01	1620.41	4600.86	31304.9	23079.1	10.5095	12.1858	10.6621	12.1677	14.9341	14.4943	1517	5186	1209	3829	36497	28614
101113831	05140	Leishmaniasis	6.52778e-05	0.0076375	0.000848611	gene28647	protein_coding	101113831	LOC101113831	XP_004022911.2	complement C3-like	11120.3	2579.04	19661.6	7.62361	2.93047	0.0111771	1	7.62361	13.4409	11.3326	14.2631	11.1191	13.8654	1457.71	4659.01	1620.41	4600.86	31304.9	23079.1	10.5095	12.1858	10.6621	12.1677	14.9341	14.4943	1517	5186	1209	3829	36497	28614
101113831	05142	Chagas disease (American trypanosomiasis)	4.54173e-07	5.31383e-05	1.32846e-05	gene28647	protein_coding	101113831	LOC101113831	XP_004022911.2	complement C3-like	11120.3	2579.04	19661.6	7.62361	2.93047	0.0111771	1	7.62361	13.4409	11.3326	14.2631	11.1191	13.8654	1457.71	4659.01	1620.41	4600.86	31304.9	23079.1	10.5095	12.1858	10.6621	12.1677	14.9341	14.4943	1517	5186	1209	3829	36497	28614
101113831	05150	Staphylococcus aureus infection	8.73705e-10	1.02223e-07	1.02223e-07	gene28647	protein_coding	101113831	LOC101113831	XP_004022911.2	complement C3-like	11120.3	2579.04	19661.6	7.62361	2.93047	0.0111771	1	7.62361	13.4409	11.3326	14.2631	11.1191	13.8654	1457.71	4659.01	1620.41	4600.86	31304.9	23079.1	10.5095	12.1858	10.6621	12.1677	14.9341	14.4943	1517	5186	1209	3829	36497	28614
101113831	05152	Tuberculosis	0.000138887	0.0162498	0.00162498	gene28647	protein_coding	101113831	LOC101113831	XP_004022911.2	complement C3-like	11120.3	2579.04	19661.6	7.62361	2.93047	0.0111771	1	7.62361	13.4409	11.3326	14.2631	11.1191	13.8654	1457.71	4659.01	1620.41	4600.86	31304.9	23079.1	10.5095	12.1858	10.6621	12.1677	14.9341	14.4943	1517	5186	1209	3829	36497	28614
101113831	05168	Herpes simplex infection	1.86027e-05	0.00217652	0.000310931	gene28647	protein_coding	101113831	LOC101113831	XP_004022911.2	complement C3-like	11120.3	2579.04	19661.6	7.62361	2.93047	0.0111771	1	7.62361	13.4409	11.3326	14.2631	11.1191	13.8654	1457.71	4659.01	1620.41	4600.86	31304.9	23079.1	10.5095	12.1858	10.6621	12.1677	14.9341	14.4943	1517	5186	1209	3829	36497	28614
101113831	05203	Viral carcinogenesis	0.00215738	0.252413	0.0229466	gene28647	protein_coding	101113831	LOC101113831	XP_004022911.2	complement C3-like	11120.3	2579.04	19661.6	7.62361	2.93047	0.0111771	1	7.62361	13.4409	11.3326	14.2631	11.1191	13.8654	1457.71	4659.01	1620.41	4600.86	31304.9	23079.1	10.5095	12.1858	10.6621	12.1677	14.9341	14.4943	1517	5186	1209	3829	36497	28614
101113831	05322	Systemic lupus erythematosus	2.01184e-06	0.000235386	4.70771e-05	gene28647	protein_coding	101113831	LOC101113831	XP_004022911.2	complement C3-like	11120.3	2579.04	19661.6	7.62361	2.93047	0.0111771	1	7.62361	13.4409	11.3326	14.2631	11.1191	13.8654	1457.71	4659.01	1620.41	4600.86	31304.9	23079.1	10.5095	12.1858	10.6621	12.1677	14.9341	14.4943	1517	5186	1209	3829	36497	28614
101111946	04145	Phagosome	7.28295e-06	0.000852106	0.000142018	gene28749	protein_coding	101111946	LOC101111946	XP_004022959.2	complement C3-like	1613.73	540.979	2686.49	4.96598	2.31208	0.0143207	1	4.96598	10.6562	9.07943	11.3915	8.92561	11.1146	425.686	895.687	301.564	854.326	4070.83	3134.31	8.73365	9.80685	8.23632	9.73864	11.9911	11.6139	443	997	225	711	4746	3886
101111946	04610	Complement and coagulation cascades	5.97672e-09	6.99277e-07	3.49638e-07	gene28749	protein_coding	101111946	LOC101111946	XP_004022959.2	complement C3-like	1613.73	540.979	2686.49	4.96598	2.31208	0.0143207	1	4.96598	10.6562	9.07943	11.3915	8.92561	11.1146	425.686	895.687	301.564	854.326	4070.83	3134.31	8.73365	9.80685	8.23632	9.73864	11.9911	11.6139	443	997	225	711	4746	3886
101111946	05133	Pertussis	8.32581e-08	9.7412e-06	3.24707e-06	gene28749	protein_coding	101111946	LOC101111946	XP_004022959.2	complement C3-like	1613.73	540.979	2686.49	4.96598	2.31208	0.0143207	1	4.96598	10.6562	9.07943	11.3915	8.92561	11.1146	425.686	895.687	301.564	854.326	4070.83	3134.31	8.73365	9.80685	8.23632	9.73864	11.9911	11.6139	443	997	225	711	4746	3886
101111946	05134	Legionellosis	2.86625e-05	0.00335351	0.000419189	gene28749	protein_coding	101111946	LOC101111946	XP_004022959.2	complement C3-like	1613.73	540.979	2686.49	4.96598	2.31208	0.0143207	1	4.96598	10.6562	9.07943	11.3915	8.92561	11.1146	425.686	895.687	301.564	854.326	4070.83	3134.31	8.73365	9.80685	8.23632	9.73864	11.9911	11.6139	443	997	225	711	4746	3886
101111946	05140	Leishmaniasis	6.52778e-05	0.0076375	0.000848611	gene28749	protein_coding	101111946	LOC101111946	XP_004022959.2	complement C3-like	1613.73	540.979	2686.49	4.96598	2.31208	0.0143207	1	4.96598	10.6562	9.07943	11.3915	8.92561	11.1146	425.686	895.687	301.564	854.326	4070.83	3134.31	8.73365	9.80685	8.23632	9.73864	11.9911	11.6139	443	997	225	711	4746	3886
101111946	05142	Chagas disease (American trypanosomiasis)	4.54173e-07	5.31383e-05	1.32846e-05	gene28749	protein_coding	101111946	LOC101111946	XP_004022959.2	complement C3-like	1613.73	540.979	2686.49	4.96598	2.31208	0.0143207	1	4.96598	10.6562	9.07943	11.3915	8.92561	11.1146	425.686	895.687	301.564	854.326	4070.83	3134.31	8.73365	9.80685	8.23632	9.73864	11.9911	11.6139	443	997	225	711	4746	3886
101111946	05150	Staphylococcus aureus infection	8.73705e-10	1.02223e-07	1.02223e-07	gene28749	protein_coding	101111946	LOC101111946	XP_004022959.2	complement C3-like	1613.73	540.979	2686.49	4.96598	2.31208	0.0143207	1	4.96598	10.6562	9.07943	11.3915	8.92561	11.1146	425.686	895.687	301.564	854.326	4070.83	3134.31	8.73365	9.80685	8.23632	9.73864	11.9911	11.6139	443	997	225	711	4746	3886
101111946	05152	Tuberculosis	0.000138887	0.0162498	0.00162498	gene28749	protein_coding	101111946	LOC101111946	XP_004022959.2	complement C3-like	1613.73	540.979	2686.49	4.96598	2.31208	0.0143207	1	4.96598	10.6562	9.07943	11.3915	8.92561	11.1146	425.686	895.687	301.564	854.326	4070.83	3134.31	8.73365	9.80685	8.23632	9.73864	11.9911	11.6139	443	997	225	711	4746	3886
101111946	05168	Herpes simplex infection	1.86027e-05	0.00217652	0.000310931	gene28749	protein_coding	101111946	LOC101111946	XP_004022959.2	complement C3-like	1613.73	540.979	2686.49	4.96598	2.31208	0.0143207	1	4.96598	10.6562	9.07943	11.3915	8.92561	11.1146	425.686	895.687	301.564	854.326	4070.83	3134.31	8.73365	9.80685	8.23632	9.73864	11.9911	11.6139	443	997	225	711	4746	3886
101111946	05203	Viral carcinogenesis	0.00215738	0.252413	0.0229466	gene28749	protein_coding	101111946	LOC101111946	XP_004022959.2	complement C3-like	1613.73	540.979	2686.49	4.96598	2.31208	0.0143207	1	4.96598	10.6562	9.07943	11.3915	8.92561	11.1146	425.686	895.687	301.564	854.326	4070.83	3134.31	8.73365	9.80685	8.23632	9.73864	11.9911	11.6139	443	997	225	711	4746	3886
101111946	05322	Systemic lupus erythematosus	2.01184e-06	0.000235386	4.70771e-05	gene28749	protein_coding	101111946	LOC101111946	XP_004022959.2	complement C3-like	1613.73	540.979	2686.49	4.96598	2.31208	0.0143207	1	4.96598	10.6562	9.07943	11.3915	8.92561	11.1146	425.686	895.687	301.564	854.326	4070.83	3134.31	8.73365	9.80685	8.23632	9.73864	11.9911	11.6139	443	997	225	711	4746	3886
101112891	04610	Complement and coagulation cascades	5.97672e-09	6.99277e-07	3.49638e-07	gene28865	protein_coding	101112891	LOC101112891	XP_004022996.3	complement C4-like	9241.18	4355.12	14127.2	3.24382	1.69769	0.0249562	1	3.24382	13.1739	12.0885	13.7862	11.9845	13.5765	2920.23	6789.07	3356.08	5377.09	20308.7	16695.9	11.5119	12.729	11.7126	12.3926	14.3098	14.0272	3039	7557	2504	4475	23677	20700
101112891	05133	Pertussis	8.32581e-08	9.7412e-06	3.24707e-06	gene28865	protein_coding	101112891	LOC101112891	XP_004022996.3	complement C4-like	9241.18	4355.12	14127.2	3.24382	1.69769	0.0249562	1	3.24382	13.1739	12.0885	13.7862	11.9845	13.5765	2920.23	6789.07	3356.08	5377.09	20308.7	16695.9	11.5119	12.729	11.7126	12.3926	14.3098	14.0272	3039	7557	2504	4475	23677	20700
101112891	05150	Staphylococcus aureus infection	8.73705e-10	1.02223e-07	1.02223e-07	gene28865	protein_coding	101112891	LOC101112891	XP_004022996.3	complement C4-like	9241.18	4355.12	14127.2	3.24382	1.69769	0.0249562	1	3.24382	13.1739	12.0885	13.7862	11.9845	13.5765	2920.23	6789.07	3356.08	5377.09	20308.7	16695.9	11.5119	12.729	11.7126	12.3926	14.3098	14.0272	3039	7557	2504	4475	23677	20700
101112891	05322	Systemic lupus erythematosus	2.01184e-06	0.000235386	4.70771e-05	gene28865	protein_coding	101112891	LOC101112891	XP_004022996.3	complement C4-like	9241.18	4355.12	14127.2	3.24382	1.69769	0.0249562	1	3.24382	13.1739	12.0885	13.7862	11.9845	13.5765	2920.23	6789.07	3356.08	5377.09	20308.7	16695.9	11.5119	12.729	11.7126	12.3926	14.3098	14.0272	3039	7557	2504	4475	23677	20700
105605927	04145	Phagosome	7.28295e-06	0.000852106	0.000142018	gene28880	protein_coding	105605927	LOC105605927	XP_011963503.1	complement C3-like	1527.72	505.863	2549.59	5.04008	2.33345	0.00731433	1	5.04008	10.5772	8.9826	11.316	8.80616	11.1006	339.204	876.821	301.564	961.267	3749.18	2938.32	8.40601	9.77614	8.23632	9.90879	11.8724	11.5208	353	976	225	800	4371	3643
105605927	04610	Complement and coagulation cascades	5.97672e-09	6.99277e-07	3.49638e-07	gene28880	protein_coding	105605927	LOC105605927	XP_011963503.1	complement C3-like	1527.72	505.863	2549.59	5.04008	2.33345	0.00731433	1	5.04008	10.5772	8.9826	11.316	8.80616	11.1006	339.204	876.821	301.564	961.267	3749.18	2938.32	8.40601	9.77614	8.23632	9.90879	11.8724	11.5208	353	976	225	800	4371	3643
105605927	05133	Pertussis	8.32581e-08	9.7412e-06	3.24707e-06	gene28880	protein_coding	105605927	LOC105605927	XP_011963503.1	complement C3-like	1527.72	505.863	2549.59	5.04008	2.33345	0.00731433	1	5.04008	10.5772	8.9826	11.316	8.80616	11.1006	339.204	876.821	301.564	961.267	3749.18	2938.32	8.40601	9.77614	8.23632	9.90879	11.8724	11.5208	353	976	225	800	4371	3643
105605927	05134	Legionellosis	2.86625e-05	0.00335351	0.000419189	gene28880	protein_coding	105605927	LOC105605927	XP_011963503.1	complement C3-like	1527.72	505.863	2549.59	5.04008	2.33345	0.00731433	1	5.04008	10.5772	8.9826	11.316	8.80616	11.1006	339.204	876.821	301.564	961.267	3749.18	2938.32	8.40601	9.77614	8.23632	9.90879	11.8724	11.5208	353	976	225	800	4371	3643
105605927	05140	Leishmaniasis	6.52778e-05	0.0076375	0.000848611	gene28880	protein_coding	105605927	LOC105605927	XP_011963503.1	complement C3-like	1527.72	505.863	2549.59	5.04008	2.33345	0.00731433	1	5.04008	10.5772	8.9826	11.316	8.80616	11.1006	339.204	876.821	301.564	961.267	3749.18	2938.32	8.40601	9.77614	8.23632	9.90879	11.8724	11.5208	353	976	225	800	4371	3643
105605927	05142	Chagas disease (American trypanosomiasis)	4.54173e-07	5.31383e-05	1.32846e-05	gene28880	protein_coding	105605927	LOC105605927	XP_011963503.1	complement C3-like	1527.72	505.863	2549.59	5.04008	2.33345	0.00731433	1	5.04008	10.5772	8.9826	11.316	8.80616	11.1006	339.204	876.821	301.564	961.267	3749.18	2938.32	8.40601	9.77614	8.23632	9.90879	11.8724	11.5208	353	976	225	800	4371	3643
105605927	05150	Staphylococcus aureus infection	8.73705e-10	1.02223e-07	1.02223e-07	gene28880	protein_coding	105605927	LOC105605927	XP_011963503.1	complement C3-like	1527.72	505.863	2549.59	5.04008	2.33345	0.00731433	1	5.04008	10.5772	8.9826	11.316	8.80616	11.1006	339.204	876.821	301.564	961.267	3749.18	2938.32	8.40601	9.77614	8.23632	9.90879	11.8724	11.5208	353	976	225	800	4371	3643
105605927	05152	Tuberculosis	0.000138887	0.0162498	0.00162498	gene28880	protein_coding	105605927	LOC105605927	XP_011963503.1	complement C3-like	1527.72	505.863	2549.59	5.04008	2.33345	0.00731433	1	5.04008	10.5772	8.9826	11.316	8.80616	11.1006	339.204	876.821	301.564	961.267	3749.18	2938.32	8.40601	9.77614	8.23632	9.90879	11.8724	11.5208	353	976	225	800	4371	3643
105605927	05168	Herpes simplex infection	1.86027e-05	0.00217652	0.000310931	gene28880	protein_coding	105605927	LOC105605927	XP_011963503.1	complement C3-like	1527.72	505.863	2549.59	5.04008	2.33345	0.00731433	1	5.04008	10.5772	8.9826	11.316	8.80616	11.1006	339.204	876.821	301.564	961.267	3749.18	2938.32	8.40601	9.77614	8.23632	9.90879	11.8724	11.5208	353	976	225	800	4371	3643
105605927	05203	Viral carcinogenesis	0.00215738	0.252413	0.0229466	gene28880	protein_coding	105605927	LOC105605927	XP_011963503.1	complement C3-like	1527.72	505.863	2549.59	5.04008	2.33345	0.00731433	1	5.04008	10.5772	8.9826	11.316	8.80616	11.1006	339.204	876.821	301.564	961.267	3749.18	2938.32	8.40601	9.77614	8.23632	9.90879	11.8724	11.5208	353	976	225	800	4371	3643
105605927	05322	Systemic lupus erythematosus	2.01184e-06	0.000235386	4.70771e-05	gene28880	protein_coding	105605927	LOC105605927	XP_011963503.1	complement C3-like	1527.72	505.863	2549.59	5.04008	2.33345	0.00731433	1	5.04008	10.5772	8.9826	11.316	8.80616	11.1006	339.204	876.821	301.564	961.267	3749.18	2938.32	8.40601	9.77614	8.23632	9.90879	11.8724	11.5208	353	976	225	800	4371	3643
493968	00140	Steroid hormone biosynthesis	0.17099	1	0.75897	gene28937	protein_coding	493968	CYP17A1	NP_001009483.1	cytochrome P450, family 17, subfamily A, polypeptide 1	50.8721	74.3221	27.4221	0.368963	-1.43845	0.0306436	1	-2.7103	5.6688	6.21572	4.77727	6.10307	4.68039	105.701	39.5288	77.7366	18.0237	22.3012	41.9414	6.72384	5.30483	6.28052	4.17183	4.47905	5.3903	110	44	58	15	26	52
493968	01100	Metabolic pathways	0.0434023	1	0.267267	gene28937	protein_coding	493968	CYP17A1	NP_001009483.1	cytochrome P450, family 17, subfamily A, polypeptide 1	50.8721	74.3221	27.4221	0.368963	-1.43845	0.0306436	1	-2.7103	5.6688	6.21572	4.77727	6.10307	4.68039	105.701	39.5288	77.7366	18.0237	22.3012	41.9414	6.72384	5.30483	6.28052	4.17183	4.47905	5.3903	110	44	58	15	26	52
493968	04913	Ovarian steroidogenesis	0.140509	1	0.68498	gene28937	protein_coding	493968	CYP17A1	NP_001009483.1	cytochrome P450, family 17, subfamily A, polypeptide 1	50.8721	74.3221	27.4221	0.368963	-1.43845	0.0306436	1	-2.7103	5.6688	6.21572	4.77727	6.10307	4.68039	105.701	39.5288	77.7366	18.0237	22.3012	41.9414	6.72384	5.30483	6.28052	4.17183	4.47905	5.3903	110	44	58	15	26	52
493968	04917	Prolactin signaling pathway	0.18681	1	0.75897	gene28937	protein_coding	493968	CYP17A1	NP_001009483.1	cytochrome P450, family 17, subfamily A, polypeptide 1	50.8721	74.3221	27.4221	0.368963	-1.43845	0.0306436	1	-2.7103	5.6688	6.21572	4.77727	6.10307	4.68039	105.701	39.5288	77.7366	18.0237	22.3012	41.9414	6.72384	5.30483	6.28052	4.17183	4.47905	5.3903	110	44	58	15	26	52
101107772	01523	Antifolate resistance	1	1	1	gene28954	protein_coding	101107772	LOC101107772	XP_011963551.1	multidrug resistance-associated protein 4-like	13.3049	21.6272	4.98261	0.230386	-2.11787	0.0333413	1	-4.34054	3.73389	4.43478	2.3169	4.39255	1.67294	24.9838	25.1547	14.7431	3.60475	0.857739	10.4854	4.64292	4.65276	3.88197	1.8499	-0.221389	3.3903	26	28	11	3	1	13
101107772	02010	ABC transporters	1	1	1	gene28954	protein_coding	101107772	LOC101107772	XP_011963551.1	multidrug resistance-associated protein 4-like	13.3049	21.6272	4.98261	0.230386	-2.11787	0.0333413	1	-4.34054	3.73389	4.43478	2.3169	4.39255	1.67294	24.9838	25.1547	14.7431	3.60475	0.857739	10.4854	4.64292	4.65276	3.88197	1.8499	-0.221389	3.3903	26	28	11	3	1	13
101107772	04024	cAMP signaling pathway	1	1	1	gene28954	protein_coding	101107772	LOC101107772	XP_011963551.1	multidrug resistance-associated protein 4-like	13.3049	21.6272	4.98261	0.230386	-2.11787	0.0333413	1	-4.34054	3.73389	4.43478	2.3169	4.39255	1.67294	24.9838	25.1547	14.7431	3.60475	0.857739	10.4854	4.64292	4.65276	3.88197	1.8499	-0.221389	3.3903	26	28	11	3	1	13
101107772	04976	Bile secretion	1	1	1	gene28954	protein_coding	101107772	LOC101107772	XP_011963551.1	multidrug resistance-associated protein 4-like	13.3049	21.6272	4.98261	0.230386	-2.11787	0.0333413	1	-4.34054	3.73389	4.43478	2.3169	4.39255	1.67294	24.9838	25.1547	14.7431	3.60475	0.857739	10.4854	4.64292	4.65276	3.88197	1.8499	-0.221389	3.3903	26	28	11	3	1	13
101118256	00534	Glycosaminoglycan biosynthesis - heparan sulfate / heparin	1	1	1	gene29107	protein_coding	101118256	LOC101118256	XP_011963663.1	uncharacterized LOC101118256	108.474	62.4832	154.465	2.47211	1.30574	0.026932	1	2.47211	6.76121	5.9654	7.27114	5.78794	7.18386	33.6321	106.907	46.91	90.1188	213.577	159.7	5.07177	6.74022	5.55182	6.49376	7.73861	7.31922	35	119	35	75	249	198

## Sheet: DAVID_Chart
Category	Term	Count	%	PValue	Genes	List Total	Pop Hits	Pop Total	Fold Enrichment	Bonferroni	Benjamini	FDR
KEGG_PATHWAY	oas05150:Staphylococcus aureus infection	8	4.06091	6.43766e-07	LOC101111946, LOC443475, LOC101112891, LOC101123159, LOC105605927, CFI, LOC101113831, LOC101103133	57	71	7762	15.3437	7.08117e-05	7.08117e-05	0.00072734
KEGG_PATHWAY	oas04610:Complement and coagulation cascades	8	4.06091	1.34225e-06	LOC101111946, LOC443475, LOC101112891, LOC101123159, LOC105605927, CFI, LOC101113831, LOC101103133	57	79	7762	13.7899	0.000147636	7.38208e-05	0.00151649
KEGG_PATHWAY	oas05133:Pertussis	7	3.5533	2.63879e-05	LOC101111946, LOC443475, LOC101112891, LOC101123159, LOC105605927, LOC101113831, LOC101103133	57	83	7762	11.4847	0.00289849	0.000967099	0.0298096
UP_KEYWORDS	Signal	34	17.2589	8.00063e-05	PGFS, SLC39A10, LOC101123159, MMP7, SIRPB2, ITGB3, NRN1, CCL27, LOC101105560, AHSG, LOC101114032, NOV, LOC101113761, COL27A1, APOA5, LOC101111058, LTF, CFI, GUCA2A, LOC101111035, CFHR5, QSOX1, HRC, WNT10A, LRRC3, SLC8A1, PTPRD, OTOL1, RNASE6, LOC101120001, EDAR, PIGR, LOC101113831, SSC5D	130	2151	16570	2.01473	0.00645981	0.00645981	0.0852324
GOTERM_MF_DIRECT	GO:0004866~endopeptidase inhibitor activity	4	2.03046	0.00010727	LOC101111946, LOC101123159, LOC105605927, LOC101113831	79	13	10488	40.8491	0.010458	0.010458	0.118546
KEGG_PATHWAY	oas05142:Chagas disease (American trypanosomiasis)	7	3.5533	0.000157049	LOC101111946, LOC443475, TGFBR2, LOC105605927, LOC101111035, LOC101113831, LOC101103133	57	114	7762	8.36165	0.0171283	0.00430987	0.177294
GOTERM_CC_DIRECT	GO:0005615~extracellular space	16	8.12183	0.000231704	B4GALT1, KL, ACTA2, LOC101123159, LOC101111083, SPOCK1, PIGR, NRN1, AHSG, LOC443475, LOC101112891, LTF, CFI, LOC101111035, QSOX1, SSC5D	105	668	13162	3.00245	0.023812	0.023812	0.25877
GOTERM_CC_DIRECT	GO:0070062~extracellular exosome	30	15.2284	0.000582033	MMP7, GSTCD, AHSG, ST3GAL1, KRT7, DYNC2H1, LTF, CD22, TGM3, RHOB, CFI, GUCA2A, QSOX1, GPC1, CD7, B4GALT1, PTPRD, KL, ACTA2, FUT11, TTC38, PIGR, RACGAP1, REEP5, PGM2, GFPT1, IGF2R, RAB35, BHMT, CMTM6	105	1991	13162	1.88879	0.0587524	0.0298209	0.648862
KEGG_PATHWAY	oas05322:Systemic lupus erythematosus	7	3.5533	0.000765705	LOC101111946, LOC443475, LOC101112891, LOC101123159, LOC105605927, LOC101113831, LOC101103133	57	153	7762	6.23025	0.0808076	0.0167108	0.86171
KEGG_PATHWAY	oas05134:Legionellosis	5	2.53807	0.00132931	LOC101111946, LOC443475, LOC105605927, LOC101113831, LOC101103133	57	67	7762	10.1623	0.13612	0.0240919	1.49165
KEGG_PATHWAY	oas04145:Phagosome	7	3.5533	0.00182611	LOC101111946, LOC443475, DYNC2H1, LOC105605927, ITGB3, LOC101113831, LOC101103133	57	181	7762	5.26645	0.182134	0.0283138	2.0439
INTERPRO	IPR001599:Alpha-2-macroglobulin	3	1.52284	0.00276553	LOC101111946, LOC101123159, LOC105605927	126	10	15550	37.0238	0.578545	0.578545	3.65439
KEGG_PATHWAY	oas05140:Leishmaniasis	5	2.53807	0.00305663	LOC101111946, LOC443475, LOC105605927, LOC101113831, LOC101103133	57	84	7762	8.10568	0.285908	0.0412194	3.39961
INTERPRO	IPR011626:A-macroglobulin complement component	3	1.52284	0.00401367	LOC443475, LOC101112891, LOC101123159	126	12	15550	30.8532	0.714863	0.466017	5.26285
KEGG_PATHWAY	oas05168:Herpes simplex infection	7	3.5533	0.00525934	LOC101111946, LOC101102194, LOC443475, SOCS3, LOC105605927, LOC101113831, LOC101103133	57	224	7762	4.25548	0.440132	0.0624174	5.78381
UP_KEYWORDS	Disulfide bond	17	8.62944	0.00533229	WNT10A, LOC101102969, RNASE6, LOC101120001, CELSR3, SPOCK1, LOC101114941, LOC101105560, AHSG, NOV, LOC101113761, IGF2R, CD22, CFI, CFHR5, SSC5D, SEL1L	130	1012	16570	2.14115	0.351486	0.194696	5.5387
GOTERM_CC_DIRECT	GO:0005576~extracellular region	9	4.56853	0.005971	LOC101111946, NOV, LOC101114032, OTOL1, LOC101113761, LOC101106071, GUCA2A, CCL27, LOC101103133	105	345	13162	3.27006	0.463584	0.18748	6.47707
INTERPRO	IPR008930:Terpenoid cyclases/protein prenyltransferase alpha-alpha toroid	3	1.52284	0.00714592	LOC443475, LOC101112891, LOC101123159	126	16	15550	23.1399	0.893278	0.525666	9.19056
INTERPRO	IPR000436:Sushi/SCR/CCP	4	2.03046	0.00754882	LOC101120001, CFHR5, LOC101114941, LOC101105560	126	50	15550	9.87302	0.905972	0.44625	9.68469
SMART	SM00032:CCP	4	2.03046	0.008613	LOC101120001, CFHR5, LOC101114941, LOC101105560	73	48	8147	9.30023	0.512261	0.512261	8.84722
KEGG_PATHWAY	oas05152:Tuberculosis	6	3.04569	0.0134127	LOC101111946, LOC443475, CLEC4E, LOC105605927, LOC101113831, LOC101103133	57	197	7762	4.14748	0.773584	0.138033	14.1497
GOTERM_BP_DIRECT	GO:0000910~cytokinesis	3	1.52284	0.014235	RAB35, AURKC, RHOB	76	26	10659	16.1827	0.995173	0.995173	17.9519
INTERPRO	IPR003593:AAA+ ATPase domain	5	2.53807	0.0182992	DNAH11, LOC101107772, DYNC2H1, NAV3, MCM4	126	125	15550	4.93651	0.996856	0.684137	21.9853
INTERPRO	IPR018081:Anaphylatoxin	2	1.01523	0.0239239	LOC101111946, LOC101103133	126	3	15550	82.2751	0.999477	0.71611	27.7846
SMART	SM00382:AAA	5	2.53807	0.0243923	DNAH11, LOC101107772, DYNC2H1, NAV3, MCM4	73	125	8147	4.46411	0.871221	0.641142	23.237
INTERPRO	IPR000020:Anaphylatoxin/fibulin	2	1.01523	0.0317717	LOC101111946, LOC101103133	126	4	15550	61.7063	0.999958	0.762858	35.2112
GOTERM_BP_DIRECT	GO:0060055~angiogenesis involved in wound healing	2	1.01523	0.0346963	B4GALT1, ITGB3	76	5	10659	56.1	0.999998	0.998596	38.574
GOTERM_BP_DIRECT	GO:0031665~negative regulation of lipopolysaccharide-mediated signaling pathway	2	1.01523	0.0346963	LTF, TRIB1	76	5	10659	56.1	0.999998	0.998596	38.574
SMART	SM00104:ANATO	2	1.01523	0.0348909	LOC101111946, LOC101103133	73	4	8147	55.8014	0.947538	0.625648	31.635
INTERPRO	IPR023411:Ribonuclease A, active site	2	1.01523	0.04728	LOC101113761, RNASE6	126	6	15550	41.1376	1	0.848767	47.8527
GOTERM_MF_DIRECT	GO:0004872~receptor activity	3	1.52284	0.0550854	CLEC4E, ITGB3, EDAR	79	51	10488	7.80938	0.996123	0.937736	46.5543
GOTERM_BP_DIRECT	GO:0010628~positive regulation of gene expression	4	2.03046	0.0556176	WNT10A, ACTA2, ITGB3, EDAR	76	123	10659	4.56098	1	0.999171	54.6034
UP_KEYWORDS	Heparan sulfate	2	1.01523	0.0606228	GPC1, SDC3	130	8	16570	31.8654	0.99369	0.815209	48.6492
UP_KEYWORDS	Membrane	43	21.8274	0.0616579	KCNC4, CLSTN2, SLC39A10, LEPR, SIRPB2, ITGB3, SDC3, TMEM54, ST3GAL1, CLEC4E, LOC101107772, NCMAP, TMEM253, CD22, SEC22C, FAM162B, GPC1, QSOX1, SLC43A2, CD7, GPR107, CPT1C, B4GALT1, LRRC3, SLC8A1, PTPRD, KL, FUT11, EFNB2, TGFBR2, CELSR3, LOC101109629, PIGR, EDAR, BST-2B, REEP5, SLC25A30, CYP17A1, SLC26A6, IGF2R, LOC101106071, CMTM6, SEL1L	130	4334	16570	1.26462	0.994229	0.724378	49.249
INTERPRO	IPR002890:Alpha-2-macroglobulin, N-terminal	2	1.01523	0.0625418	LOC101123159, LOC101113831	126	8	15550	30.8532	1	0.893422	58.0288
INTERPRO	IPR013594:Dynein heavy chain, domain-1	2	1.01523	0.0625418	DNAH11, DYNC2H1	126	8	15550	30.8532	1	0.893422	58.0288
UP_KEYWORDS	Secreted	7	3.5533	0.0686601	NOV, WNT10A, OTOL1, LOC101113761, APOA5, LOC101111035, AHSG	130	369	16570	2.41797	0.996854	0.684098	53.1428
GOTERM_MF_DIRECT	GO:0008289~lipid binding	3	1.52284	0.0691036	RBP1, LOC101106071, FABP7	79	58	10488	6.86687	0.999104	0.903593	54.6958
INTERPRO	IPR019742:Alpha-2-macroglobulin, conserved site	2	1.01523	0.0700816	LOC443475, LOC101123159	126	9	15550	27.425	1	0.896371	62.3464
GOTERM_BP_DIRECT	GO:0033690~positive regulation of osteoblast proliferation	2	1.01523	0.0747669	LTF, ITGB3	76	11	10659	25.5	1	0.999273	65.7829
KEGG_PATHWAY	oas05203:Viral carcinogenesis	5	2.53807	0.0755191	LOC101111946, LOC443475, LOC105605927, LOC101113831, LOC101103133	57	222	7762	3.06701	0.999823	0.543985	58.8181
GOTERM_CC_DIRECT	GO:0031512~motile primary cilium	2	1.01523	0.0762894	DNAH11, DYNC2H1	105	10	13162	25.0705	0.99974	0.872962	58.8236
INTERPRO	IPR019565:Alpha-2-macroglobulin, thiol-ester bond-forming	2	1.01523	0.0775611	LOC443475, LOC101123159	126	10	15550	24.6825	1	0.898725	66.22
UP_KEYWORDS	Proteoglycan	2	1.01523	0.0824038	GPC1, SDC3	130	11	16570	23.1748	0.999056	0.686818	60.0086
INTERPRO	IPR013105:Tetratricopeptide TPR2	2	1.01523	0.084981	LOC101102194, TTC6	126	11	15550	22.4387	1	0.900647	69.6954
GOTERM_BP_DIRECT	GO:0042157~lipoprotein metabolic process	2	1.01523	0.0877555	APOA5, LOC101106071	76	13	10659	21.5769	1	0.998923	71.8481
GOTERM_BP_DIRECT	GO:0045597~positive regulation of cell differentiation	2	1.01523	0.0877555	SOCS3, HSF4	76	13	10659	21.5769	1	0.998923	71.8481
KEGG_PATHWAY	oas03320:PPAR signaling pathway	3	1.52284	0.0904845	CPT1C, APOA5, FABP7	57	70	7762	5.83609	0.999971	0.580796	65.7527
UP_KEYWORDS	Transmembrane	41	20.8122	0.0930221	KCNC4, CLSTN2, SLC39A10, LEPR, SIRPB2, ITGB3, SDC3, TMEM54, ST3GAL1, CLEC4E, LOC101107772, NCMAP, TMEM253, CD22, SEC22C, FAM162B, QSOX1, SLC43A2, CD7, GPR107, CPT1C, B4GALT1, LRRC3, SLC8A1, PTPRD, KL, FUT11, EFNB2, TGFBR2, CELSR3, LOC101109629, PIGR, EDAR, BST-2B, REEP5, SLC25A30, SLC26A6, IGF2R, LOC101106071, CMTM6, SEL1L	130	4229	16570	1.23573	0.999632	0.676903	64.674
GOTERM_BP_DIRECT	GO:0003341~cilium movement	2	1.01523	0.0941822	DNAH11, CFAP221	76	14	10659	20.0357	1	0.99783	74.4651
INTERPRO	IPR011704:ATPase, dynein-related, AAA domain	2	1.01523	0.0996436	DNAH11, DYNC2H1	126	13	15550	18.9866	1	0.919472	75.6108
