# Supplementary material for: Hepatic transcriptome analysis identifies genes, polymorphisms and pathways involved in the fatty acids metabolism in sheep
Source: PLoS One. 2021 Dec 23;16(12):e0260514. doi: 10.1371/journal.pone.0260514 (PMC8699643; doi:10.1371/journal.pone.0260514)
Supplement: S2 Table — (XLSX) [file pone.0260514.s002.xlsx]

## Sheet: Sheet1
Id	Gene	Degree	Betweenness	Expression
9021	SOCS3	73	63288.95	2375327
23466	CBX6	64	36791.19	4737999
4173	MCM4	30	40013.12	2802465
59	ACTA2	29	17806.83	-2630148
7048	TGFBR2	27	14379.57	2687773
5753	PTK6	27	14191.69	-2703592
9737	GPRASP1	26	16382	-2688777
6400	SEL1L	25	13006.48	3509124
7169	TPM2	16	27340.28	-2713634
29127	RACGAP1	16	14904.57	2381468
3690	ITGB3	16	361 days, 22:42:00	2015238
6695	SPOCK1	16	7815	2798434
3953	LEPR	16	7626.82	222779
51341	ZBTB7A	15	8094.74	2248959
1951	CELSR3	15	7301	3581346
4057	LTF	13	199 days, 1:39:00	-6455296
9672	SDC3	11	5235	4985648
197	AHSG	10	10476.18	2005765
11021	RAB35	10	369 days, 17:27:00	2028697
7053	TGM3	9	153 days, 16:05:00	-3717755
1994	ELAVL1	8	33054.06	0
5284	PIGR	8	8812.84	1930507
3482	IGF2R	8	219 days, 12:17:00	2970158
57580	PREX1	8	3675	2212525
933	CD22	7	3153	-7097049
54918	CMTM6	7	3153	2310903
1956	EGFR	6	23976.03	0
2673	GFPT1	6	251 days, 12:25:00	2114369
7247	TSN	6	2743.79	20508
10221	TRIB1	6	2630	2538452
924	CD7	6	2630	-273585
351	APP	5	11969.31	0
2683	B4GALT1	5	7749	2703641
89795	NAV3	5	2106	-2677836
635	BHMT	5	2106	2012363
3855	KRT7	5	68 days, 13:34:00	-2721333
6118	RPA2	4	11105.97	0
6117	RPA1	4	11105.97	0
4609	MYC	4	9645.73	0
2885	GRB2	4	299 days, 14:25:00	0
149483	CCDC17	4	1581	-2104531
2817	GPC1	4	1581	-2732883
23510	KCTD2	4	1581	2128145
79659	DYNC2H1	4	1581	-2068692
4067	LYN	3	238 days, 5:32:00	0
207	AKT1	3	236 days, 16:41:00	0
10657	KHDRBS1	3	228 days, 21:07:00	0
51547	SIRT7	3	163 days, 16:46:00	0
2335	FN1	3	142 days, 16:05:00	0
367	AR	3	3289.72	0
26270	FBXO6	3	132 days, 19:09:00	0
6789	STK4	3	3046.88	0
83987	CCDC8	3	113 days, 3:35:00	0
998	CDC42	3	84 days, 1:54:00	0
116519	APOA5	3	1055	3016313
5789	PTPRD	3	694.69	-1881958
91319	DERL3	3	22 days, 0:05:00	-3819041
23557	SNAPIN	2	16368	0
51061	TXNDC11	2	394 days, 13:19:00	0
5885	RAD21	2	9168.87	0
3643	INSR	2	285 days, 4:09:00	0
7846	TUBA1A	2	5698	0
10971	YWHAQ	2	5393.77	0
4343	MOV10	2	199 days, 9:39:00	0
7874	USP7	2	199 days, 9:39:00	0
3608	ILF2	2	199 days, 9:39:00	0
7525	YES1	2	173 days, 5:02:00	0
6667	SP1	2	138 days, 21:31:00	0
4792	NFKBIA	2	3138	0
79001	VKORC1	2	2620	0
10542	HBXIP	2	2620	0
64750	SMURF2	2	92 days, 8:22:00	0
8452	CUL3	2	2100	0
11167	FSTL1	2	2100	0
2261	FGFR3	2	2100	0
373509	USP50	2	2100	0
7905	REEP5	2	2100	2155471
8454	CUL1	2	86 days, 13:01:00	0
2033	EP300	2	1826.84	0
5869	RAB5B	2	1578	0
3320	HSP90AA1	2	1517.63	0
9612	NCOR2	2	61 days, 8:26:00	0
6119	RPA3	2	60 days, 17:36:00	0
10575	CCT4	2	54 days, 19:25:00	0
6446	SGK1	2	1171.63	0
225689	MAPK15	2	1171.63	0
5201	PFDN1	2	1054	0
2035	EPB41	2	37 days, 23:41:00	0
4163	MCC	2	37 days, 23:41:00	0
58533	SNX6	2	28 days, 9:04:00	0
23371	TENC1	2	528	0
55020	TTC38	2	528	213009
3106	HLA-B	2	21 days, 23:51:00	0
2081	ERN 1,00	2	526	0
51465	UBE2J1	2	526	0
1386	ATF2	2	15 days, 3:39:00	0
5802	PTPRS	2	157.81	0
3717	JAK2	2	0	0
5781	PTPN11	2	0	0
4233	MET	2	0	0
5966	REL	2	0	0
2549	GAB1	2	0	0
3718	JAK3	2	0	0
5300	PIN1	2	0	0
146	ADRA1D	1	0	0
6462	SHBG	1	0	0
692213	SNORD110	1	0	0
1387	CREBBP	1	0	0
7248	TSC1	1	0	0
692201	SNORD86	1	0	0
10528	NOP56	1	0	0
26792	SNORD57	1	0	0
11345	GABARAPL2	1	0	0
100302138	MIR1292	1	0	0
9468	PCYT1B	1	0	0
26232	FBXO2	1	0	0
213	ALB	1	0	0
284076	TTLL6	1	0	-2404206
585	BBS4	1	0	0
79796	ALG9	1	0	0
8649	LAMTOR3	1	0	0
5295	PIK3R1	1	0	0
3956	LGALS1	1	0	0
80772	GLTPD1	1	0	0
930	CD19	1	0	0
5335	PLCG1	1	0	0
1173	AP2M1	1	0	0
148170	CDC42EP5	1	0	-3743661
55075	UACA	1	0	0
100652766	LOC100652766	1	0	0
9320	TRIP12	1	0	0
667	DST	1	0	0
57731	SPTBN4	1	0	0
6259	RYK	1	0	0
26586	CKAP2	1	0	3180283
57181	SLC39A10	1	0	-3065021
728642	CDK11A	1	0	0
984	CDK11B	1	0	0
7037	TFRC	1	0	0
6997	TDGF1	1	0	0
3481	IGF2	1	0	0
55690	PACS1	1	0	0
7057	THBS1	1	0	0
644172	LOC644172	1	0	0
2316	FLNA	1	0	0
948	CD36	1	0	0
10519	CIB1	1	0	0
51454	GULP1	1	0	0
2317	FLNB	1	0	0
9479	MAPK8IP1	1	0	0
8661	EIF3A	1	0	0
10193	RNF41	1	0	0
8723	SNX4	1	0	0
6642	SNX1	1	0	0
54464	XRN1	1	0	0
6643	SNX2	1	0	0
5795	PTPRJ	1	0	0
3952	LEP	1	0	0
54741	LEPROT	1	0	0
80279	CDK5RAP3	1	0	0
4589	MUC7	1	0	0
929	CD14	1	0	0
801	CALM1	1	0	0
808	CALM3	1	0	0
805	CALM2	1	0	0
6749	SSRP1	1	0	0
10075	HUWE1	1	0	0
3676	ITGA4	1	0	0
8900	CCNA1	1	0	0
2289	FKBP5	1	0	0
2010	EMD	1	0	0
10014	HDAC5	1	0	0
4796	TONSL	1	0	0
79892	MCMBP	1	0	0
4091	SMAD6	1	0	0
1021	CDK6	1	0	0
10640	EXOC5	1	0	0
202559	KHDRBS2	1	0	0
55620	STAP2	1	0	0
7203	CCT3	1	0	0
2064	ERBB2	1	0	0
3064	HTT	1	0	0
8976	WASL	1	0	0
23149	FCHO1	1	0	0
2065	ERBB3	1	0	0
10956	OS9	1	0	0
51439	FAM8A1	1	0	0
51669	TMEM66	1	0	0
6469	SHH	1	0	0
23493	HEY2	1	0	0
79139	DERL1	1	0	0
27248	ERLEC1	1	0	0
23197	FAF2	1	0	0
81622	UNC93B1	1	0	0
3691	ITGB4	1	0	0
7132	TNFRSF1A	1	0	0
550	AUP1	1	0	0
3678	ITGA5	1	0	0
9935	MAFB	1	0	0
163	AP2B1	1	0	0
867	CBL	1	0	0
8848	TSC22D1	1	0	0
9618	TRAF4	1	0	0
55030	FBXO34	1	0	0
8826	IQGAP1	1	0	0
7040	TGFB1	1	0	0
9459	ARHGEF6	1	0	0
891	CCNB1	1	0	0
11171	STRAP	1	0	0
9133	CCNB2	1	0	0
22890	ZBTB1	1	0	0
5564	PRKAB1	1	0	0
51741	WWOX	1	0	0
6498	SKIL	1	0	0
6236	RRAD	1	0	0
26787	SNORD61	1	0	0
3560	IL2RB	1	0	0
7428	VHL	1	0	0
8835	SOCS2	1	0	0
5921	RASA1	1	0	0
37	ACADVL	1	0	0
638	BIK	1	0	0
27316	RBMX	1	0	0
158405	KIAA1958	1	0	0
55201	MAP1S	1	0	0
4841	NONO	1	0	0
1600	DAB1	1	0	0
5170	PDPK1	1	0	0
5747	PTK2	1	0	0
5600	MAPK11	1	0	0
3480	IGF1R	1	0	0
7852	CXCR4	1	0	0
5597	MAPK6	1	0	0
8065	CUL5	1	0	0
2674	GFRA1	1	0	0
8660	IRS2	1	0	0
6921	TCEB1	1	0	0
3932	LCK	1	0	0
4833	NME4	1	0	0
3846	KRTAP5-9	1	0	0
7280	TUBB2A	1	0	0
1445	CSK	1	0	0
2017	CTTN	1	0	0
2011	MARK2	1	0	0
3363	HTR7	1	0	0
3163	HMOX2	1	0	0
1128	CHRM1	1	0	0
11075	STMN2	1	0	0
65265	C8orf33	1	0	0
728071	FAM203B	1	0	0
51236	FAM203A	1	0	0
8481	OFD1	1	0	0
10249	GLYAT	1	0	0
55872	PBK	1	0	0
10342	TFG	1	0	0
64326	RFWD2	1	0	0
83931	STK40	1	0	0
874	CBR3	1	0	0
9657	IQCB1	1	0	0
525	ATP6V1B1	1	0	0
100532731	COMMD3-BMI1	1	0	0
55888	ZNF167	1	0	0
3020	H3F3A	1	0	0
3021	H3F3B	1	0	0
27245	AHDC1	1	0	0
8535	CBX4	1	0	0
648	BMI1	1	0	0
7581	ZNF33A	1	0	0
9202	ZMYM4	1	0	0
26610	ELP4	1	0	0
57674	RNF213	1	0	0
8349	HIST2H2BE	1	0	0
10336	PCGF3	1	0	0
9662	CEP135	1	0	0
1912	PHC2	1	0	0
4691	NCL	1	0	0
84108	PCGF6	1	0	0
339965	CCDC158	1	0	0
6741	SSB	1	0	0
5884	RAD17	1	0	0
100616282	MIR4738	1	0	0
8237	USP11	1	0	0
65095	KRI1	1	0	0
1786	DNMT1	1	0	0
4869	NPM1	1	0	0
7532	YWHAG	1	0	0
7529	YWHAB	1	0	0
84440	RAB11FIP4	1	0	0
11098	PRSS23	1	0	0
22938	SNW1	1	0	0
30011	SH3KBP1	1	0	0
84466	MEGF10	1	0	0
5925	RB1	1	0	0
9611	NCOR1	1	0	0
6657	SOX2	1	0	0
3066	HDAC2	1	0	0
51643	TMBIM4	1	0	0
171483	FAM9B	1	0	0
5473	PPBP	1	0	0
11221	DUSP10	1	0	0
253260	RICTOR	1	0	0
9689	BZW1	1	0	0
2475	MTOR	1	0	0
10285	SMNDC1	1	0	0
5499	PPP1CA	1	0	0
5195	PEX14	1	0	0
22976	PAXIP1	1	0	0
51626	DYNC2LI1	1	0	0
22919	MAPRE1	1	0	0
7023	TFAP4	1	0	0
23281	MTUS2	1	0	0
25	ABL1	1	0	0
58	ACTA1	1	0	0
94	ACVRL1	1	0	0
153	ADRB1	1	0	0
160	AP2A1	1	0	0
239	ALOX12	1	0	0
267	AMFR	1	0	0
324	APC	1	0	0
355	FAS	1	0	0
408	ARRB1	1	0	0
409	ARRB2	1	0	0
583	BBS2	1	0	0
604	BCL6	1	0	0
799	CALCR	1	0	0
1050	CEBPA	1	0	0
1129	CHRM2	1	0	0
1191	CLU	1	0	0
1203	CLN5	1	0	0
1356	CP	1	0	0
1436	CSF1R	1	0	0
1460	CSNK2B	1	0	0
1499	CTNNB1	1	0	0
1601	DAB2	1	0	0
1634	DCN	1	0	0
1789	DNMT3B	1	0	0
1894	ECT2	1	0	0
1911	PHC1	1	0	0
1915	EEF1A1	1	0	0
2057	EPOR	1	0	0
2059	EPS8	1	0	0
2074	ERCC6	1	0	0
2120	ETV6	1	0	0
2173	FABP7	1	0	-4362455
2185	PTK2B	1	0	0
2186	BPTF	1	0	0
2247	FGF2	1	0	0
2534	FYN	1	0	0
2690	GHR	1	0	0
2801	GOLGA2	1	0	0
3096	HIVEP1	1	0	0
3104	ZBTB48	1	0	0
3225	HOXC9	1	0	0
3326	HSP90AB1	1	0	0
3572	IL6ST	1	0	0
3595	IL12RB2	1	0	0
3607	FOXK2	1	0	0
3667	IRS1	1	0	0
3688	ITGB1	1	0	0
3716	JAK1	1	0	0
3881	KRT31	1	0	0
3981	LIG4	1	0	0
4069	LYZ	1	0	0
4116	MAGOH	1	0	0
4171	MCM2	1	0	0
4172	MCM3	1	0	0
4175	MCM6	1	0	0
4176	MCM7	1	0	0
4217	MAP3K5	1	0	0
4653	MYOC	1	0	0
4790	NFKB1	1	0	0
4904	YBX1	1	0	0
4926	NUMA1	1	0	0
4986	OPRK1	1	0	0
4987	OPRL1	1	0	0
4988	OPRM1	1	0	0
5058	PAK1	1	0	0
5071	PARK2	1	0	0
5111	PCNA	1	0	0
5159	PDGFRB	1	0	0
5529	PPP2R5E	1	0	0
5563	PRKAA2	1	0	0
5565	PRKAB2	1	0	0
5599	MAPK8	1	0	0
5604	MAP2K1	1	0	0
5618	PRLR	1	0	0
5684	PSMA3	1	0	0
5777	PTPN6	1	0	0
5788	PTPRC	1	0	0
5865	RAB3B	1	0	0
5970	RELA	1	0	0
6002	RGS12	1	0	0
6015	RING1	1	0	0
6045	RNF2	1	0	0
6130	RPL7A	1	0	0
6184	RPN1	1	0	0
6314	ATXN7	1	0	0
6382	SDC1	1	0	0
6398	SECTM1	1	0	0
6416	MAP2K4	1	0	0
6421	SFPQ	1	0	0
6453	ITSN1	1	0	0
6468	FBXW4	1	0	0
6602	SMARCD1	1	0	0
6613	SUMO2	1	0	0
6662	SOX9	1	0	0
6712	SPTBN2	1	0	0
6720	SREBF1	1	0	0
6866	TAC3	1	0	0
6885	MAP3K7	1	0	0
6923	TCEB2	1	0	0
6950	TCP1	1	0	0
7027	TFDP1	1	0	0
7036	TFR2	1	0	0
7042	TGFB2	1	0	0
7083	TK1	1	0	0
7157	TP53	1	0	0
7168	TPM1	1	0	0
7189	TRAF6	1	0	0
7204	TRIO	1	0	0
7422	VEGFA	1	0	0
7534	YWHAZ	1	0	0
8208	CHAF1B	1	0	0
8294	HIST1H4I	1	0	0
8317	CDC7	1	0	0
8350	HIST1H3A	1	0	0
8351	HIST1H3D	1	0	0
8352	HIST1H3C	1	0	0
8353	HIST1H3E	1	0	0
8354	HIST1H3I	1	0	0
8355	HIST1H3G	1	0	0
8356	HIST1H3J	1	0	0
8357	HIST1H3H	1	0	0
8358	HIST1H3B	1	0	0
8359	HIST1H4A	1	0	0
8360	HIST1H4D	1	0	0
8361	HIST1H4F	1	0	0
8362	HIST1H4K	1	0	0
8363	HIST1H4J	1	0	0
8364	HIST1H4C	1	0	0
8365	HIST1H4H	1	0	0
8366	HIST1H4B	1	0	0
8367	HIST1H4E	1	0	0
8368	HIST1H4L	1	0	0
8370	HIST2H4A	1	0	0
8453	CUL2	1	0	0
8743	TNFSF10	1	0	0
8751	ADAM15	1	0	0
8804	CREG1	1	0	0
8828	NRP2	1	0	0
8888	MCM3AP	1	0	0
8968	HIST1H3F	1	0	0
9047	SH2D2A	1	0	0
9140	ATG12	1	0	0
9260	PDLIM7	1	0	0
9353	SLIT2	1	0	0
9616	RNF7	1	0	0
9695	EDEM1	1	0	0
9706	ULK2	1	0	0
9727	RAB11FIP3	1	0	0
9742	IFT140	1	0	0
9788	MTSS1	1	0	0
9857	CEP350	1	0	0
9905	SGSM2	1	0	0
10226	PLIN3	1	0	0
10289	EIF1B	1	0	0
10605	PAIP1	1	0	0
10642	IGF2BP1	1	0	0
10643	IGF2BP3	1	0	0
10644	IGF2BP2	1	0	0
10694	CCT8	1	0	0
10933	MORF4L1	1	0	0
10987	COPS5	1	0	0
11198	SUPT16H	1	0	0
22948	CCT5	1	0	0
23028	KDM1A	1	0	0
23075	SWAP70	1	0	0
23089	PEG10	1	0	0
23139	MAST2	1	0	0
23164	MPRIP	1	0	0
23190	UBXN4	1	0	0
23270	TSPYL4	1	0	0
23277	KIAA0664	1	0	0
23560	GTPBP4	1	0	0
23613	ZMYND8	1	0	0
25942	SIN3A	1	0	0
26013	L3MBTL1	1	0	0
26051	PPP1R16B	1	0	0
26814	SNORD36B	1	0	0
26815	SNORD36A	1	0	0
26820	SNORD24	1	0	0
27036	SIGLEC7	1	0	0
49855	SCAPER	1	0	0
51009	DERL2	1	0	0
51339	DACT1	1	0	0
51377	UCHL5	1	0	0
55072	RNF31	1	0	0
55361	PI4K2A	1	0	0
55700	MAP7D1	1	0	0
55832	CAND1	1	0	0
56899	ANKS1B	1	0	0
57521	RPTOR	1	0	0
57529	RGAG1	1	0	0
79003	MIS12	1	0	0
79004	CUEDC2	1	0	0
80012	PHC3	1	0	0
80020	FOXRED2	1	0	0
80125	CCDC33	1	0	0
80258	EFHC2	1	0	0
81550	TDRD3	1	0	0
81631	MAP1LC3B	1	0	0
81887	LAS1L	1	0	0
84333	PCGF5	1	0	0
84447	SYVN1	1	0	0
84464	SLX4	1	0	0
84759	PCGF1	1	0	0
114088	TRIM9	1	0	0
114928	GPRASP2	1	0	0
120892	LRRK2	1	0	0
121504	HIST4H4	1	0	0
124935	SLC43A2	1	0	260054
149628	PYHIN1	1	0	0
203068	TUBB	1	0	0
253714	MMS22L	1	0	0
373156	GSTK1	1	0	0
375337	C3orf77	1	0	0
554313	HIST2H4B	1	0	0
677812	SNORA29	1	0	0
100506658	OCLN	1	0	0
100528062	ARMCX5-GPRASP2	1	0	0
