# Supplementary material for: Hepatic transcriptome analysis identifies genes, polymorphisms and pathways involved in the fatty acids metabolism in sheep
Source: PLoS One. 2021 Dec 23;16(12):e0260514. doi: 10.1371/journal.pone.0260514 (PMC8699643; doi:10.1371/journal.pone.0260514)
Supplement: S3 Table — (XLSX) [file pone.0260514.s003.xlsx]

## Sheet: Node_Coexpression network
Id	Genes	Degree	Betweenness	Expression
148170	CDC42EP5	13	559.69	-3743661
3270	HRC	11	8 days, 22:11:00	-2799418
51299	NRN1	8	129.77	-3963309
5768	QSOX1	7	15 days, 10:09:00	2613207
284297	SSC5D	7	57.61	-3358008
7169	TPM2	6	107.68	-2713634
6039	RNASE6	5	14 days, 4:29:00	1949976
57580	PREX1	5	162.88	2212525
2550	GABBR1	5	3 days, 19:04:00	0
3855	KRT7	4	149.94	-2721333
7171	TPM4	4	5 days, 6:08:00	0
29121	CLEC2D	4	113.92	1855137
2869	GRK5	4	2 days, 0:15:00	0
8639	AOC3	4	1 day, 19:43:00	0
5549	PRELP	4	1 day, 18:01:00	0
51309	ARMCX1	4	1 day, 15:04:00	0
9737	GPRASP1	4	09:06:00	-2688777
11031	RAB31	3	10 days, 21:24:00	0
51564	HDAC7	3	7 days, 10:27:00	0
2239	GPC4	3	4 days, 18:31:00	0
2022	ENG	3	3 days, 13:18:00	0
64115	C10orf54	3	3 days, 8:17:00	0
27180	SIGLEC9	3	2 days, 19:42:00	0
9123	SLC16A3	3	45.92	0
2950	GSTP1	3	1 day, 16:04:00	0
27147	DENND2A	3	25.91	0
59	ACTA2	3	0.810417	-2630148
7058	THBS2	3	17:55:00	0
51232	CRIM1	3	17:39:00	0
54829	ASPN	3	0.267361	0
6035	RNASE1	2	240	0
29127	RACGAP1	2	196	2381468
26586	CKAP2	2	150	3180283
3675	ITGA3	2	4 days, 20:09:00	0
4173	MCM4	2	102	2802465
57489	ODF2L	2	3 days, 19:48:00	0
7535	ZAP70	2	52	0
23555	TSPAN15	2	52	0
10592	SMC2	2	52	0
2149	F2R	2	41.83	0
55769	ZNF83	2	36.95	0
203522	DDX26B	2	1 day, 0:49:00	0
91624	NEXN	2	13:54:00	0
6397	SEC14L1	2	0.515278	0
714	C1QC	2	07:46:00	0
7048	TGFBR2	2	0.170139	2687773
23254	KAZN	2	03:19:00	0
9672	SDC3	2	0.143056	4985648
170384	FUT11	2	02:04:00	3155844
10742	RAI2	2	00:08:00	0
924	CD7	1	0	-273585
10947	AP3M2	1	0	-367629
79807	GSTCD	1	0	-3643009
4316	MMP7	1	0	-2288324
