# Supplementary material for: Hepatic transcriptome analysis identifies genes, polymorphisms and pathways involved in the fatty acids metabolism in sheep
Source: PLoS One. 2021 Dec 23;16(12):e0260514. doi: 10.1371/journal.pone.0260514 (PMC8699643; doi:10.1371/journal.pone.0260514)
Supplement: S4 Table — (XLSX) [file pone.0260514.s004.xlsx]

## Sheet: Table_6_result
Gene_Name	Chr	Position	dbSNP	Ref	Alt	High_mean_coverage	High_mean_qual	Low_mean_coverage	Low_mean_qual	Sample_group	Sample_ID	SNP_clasification
APOA5	NC_019472.2	26896190	.	T	C	2242.5	225	0	0	High	SFT12;SFT24	downstream_gene_variant
APOA5	NC_019472.2	26896453	.	GA	GAA	180	228	0	0	High	SFT19	3_prime_UTR_variant
APOA5	NC_019472.2	26896677	rs402578508	C	T	2253.33	228	943.333	226	High and Low	SFT12;SFT19;SFT24;SFT100;SFY0;SFY103	3_prime_UTR_variant
APOA5	NC_019472.2	26896823	.	C	A	0	0	831	222	Low	SFY0	missense_variant
APOA5	NC_019472.2	26897295	rs589107798	A	G	588.667	228	179	228	High and Low	SFT12;SFT19;SFT24;SFT100;SFY0	synonymous_variant
APOA5	NC_019472.2	26897513	.	G	C	108	103	0	0	High	SFT12	missense_variant
APOA5	NC_019472.2	26897515	.	A	C	135	76	0	0	High	SFT12	missense_variant
BHMT	NC_019464.2	9947372	rs406400021	C	T	433.5	228	155	228	High and Low	SFT12;SFT24;SFT100	synonymous_variant
BHMT	NC_019464.2	9955592	rs420308607	G	A	655	225	0	0	High	SFT12;SFT24	synonymous_variant
BHMT	NC_019464.2	9960377	rs412971765	G	A	343	222	256	228	High and Low	SFT19;SFT24;SFT100	missense_variant
BHMT	NC_019464.2	9960382	rs604474675	A	G	555	222	0	0	High	SFT12	synonymous_variant
BHMT	NC_019464.2	9961962	rs423673712	C	T	516.5	221.5	355	228	High and Low	SFT19;SFT24;SFT100	splice_region_variant&synonymous_variant
BHMT	NC_019464.2	9961970	rs591689496	C	T	628	222	0	0	High	SFT12	synonymous_variant
BHMT	NC_019464.2	9962156	rs405289574	A	G	503.333	226	232	228	High and Low	SFT12;SFT19;SFT24;SFT100;SFY0	synonymous_variant
BHMT	NC_019464.2	9963966	rs413362964	G	A	592	222	365.5	228	High and Low	SFT19;SFT24;SFT100;SFY0	missense_variant
BHMT	NC_019464.2	9964129	rs424785479	C	T	663.5	224.5	409	228	High and Low	SFT19;SFT24;SFT100;SFY0	3_prime_UTR_variant
BHMT	NC_019464.2	9964159	rs589781726	C	T	636	222	0	0	High	SFT12	3_prime_UTR_variant
BHMT	NC_019464.2	9964160	rs402237502	A	G	663	223.667	443	228	High and Low	SFT12;SFT19;SFT24;SFT100;SFY0	3_prime_UTR_variant
BHMT	NC_019464.2	9964288	rs413570160	C	T	767	222	0	0	High	SFT12	3_prime_UTR_variant
BHMT	NC_019464.2	9964311	rs424696001	G	T	1086.67	223.667	916	228	High and Low	SFT12;SFT19;SFT24;SFT100;SFY0	3_prime_UTR_variant
BHMT	NC_019464.2	9964357	rs403450450	A	C	1178	222	142	228	High and Low	SFT19;SFY103	3_prime_UTR_variant
BHMT	NC_019464.2	9964502	rs414751402	G	A	928.5	222	0	0	High	SFT12;SFT24	3_prime_UTR_variant
BHMT	NC_019464.2	9964516	rs430219817	A	G	779	222	0	0	High	SFT12;SFT24	3_prime_UTR_variant
BHMT	NC_019464.2	9964595	rs415904734	C	T	231.5	224.5	151.5	228	High and Low	SFT19;SFT24;SFT100;SFY0	3_prime_UTR_variant
BHMT	NC_019464.2	9964818	rs422303653	G	C	137	224.5	0	0	High	SFT19;SFT24	downstream_gene_variant
BHMT	NC_019464.2	9964914	rs419357965	G	A	131	134	0	0	High	SFT24	downstream_gene_variant
BHMT	NC_019464.2	9964941	.	A	G	124	201	0	0	High	SFT24	downstream_gene_variant
BHMT	NC_019464.2	9965267	.	A	G	114	183	0	0	High	SFT19	downstream_gene_variant
BHMT	NC_019464.2	9965431	rs425977769	G	T	337.5	225	190.5	228	High and Low	SFT19;SFT24;SFT100;SFY0	downstream_gene_variant
C15H11orf65	NC_019472.2	17475486	.	G	C	1578.33	20.9982	3512.5	8.60033	High and Low	SFT12;SFT19;SFT24;SFT100;SFY0	intron_variant
C15H11orf65	NC_019472.2	17475627	.	G	C	959.667	228	193.333	228	High and Low	SFT12;SFT19;SFT24;SFT100;SFY0;SFY103	intron_variant
C17H22orf15	NC_019474.2	70477461	rs429998356	A	G	1186.33	226	1532.67	226	High and Low	SFT12;SFT19;SFT24;SFT100;SFY0;SFY103	downstream_gene_variant
C1H2orf54	NC_019458.2	747165	rs599037033	A	G	280	224	221.333	228	High and Low	SFT12;SFT19;SFT24;SFT100;SFY0;SFY103	downstream_gene_variant
C1H2orf54	NC_019458.2	747183	rs604806854	A	C	241	110	348	97	High and Low	SFT19;SFY0	downstream_gene_variant
C1H2orf54	NC_019458.2	747193	rs594313575	C	T	349.667	205.333	245	178	High and Low	SFT12;SFT19;SFT24;SFT100;SFY0;SFY103	downstream_gene_variant
C1H2orf54	NC_019458.2	747252	rs597742894	T	C	372.667	224	221.667	228	High and Low	SFT12;SFT19;SFT24;SFT100;SFY0;SFY103	downstream_gene_variant
C1H2orf54	NC_019458.2	747275	rs592999361	C	G	390	224	250.667	228	High and Low	SFT12;SFT19;SFT24;SFT100;SFY0;SFY103	downstream_gene_variant
C1H2orf54	NC_019458.2	747566	rs418229036	G	T	212	222	0	0	High	SFT12;SFT24	downstream_gene_variant
C1H2orf54	NC_019458.2	747594	rs427291474	G	A	133	44.721	0	0	High	SFT24	downstream_gene_variant
CD7	NC_019468.2	49657182	.	G	C	338	172.5	140	184	High and Low	SFT12;SFT24;SFT100	upstream_gene_variant
CD7	NC_019468.2	49657368	rs411060428	C	G	294	221	141.5	222	High and Low	SFT12;SFT100;SFY0	upstream_gene_variant
CD7	NC_019468.2	49658337	.	A	T	106	41.7936	0	0	High	SFT24	upstream_gene_variant
CD7	NC_019468.2	49658468	.	G	A	186	221	0	0	High	SFT19	upstream_gene_variant
CD7	NC_019468.2	49658501	.	C	T	214	221	226	222	High and Low	SFT12;SFT100;SFY0	upstream_gene_variant
CD7	NC_019468.2	49659191	.	G	A	264	221	0	0	High	SFT19	upstream_gene_variant
CD7	NC_019468.2	49659225	rs602511117	A	G	368	228	257	228	High and Low	SFT12;SFT19;SFT24;SFT100;SFY0;SFY103	upstream_gene_variant
CD7	NC_019468.2	49659365	rs597125987	C	T	361	221	612.5	222	High and Low	SFT12;SFT100;SFY0	upstream_gene_variant
CD7	NC_019468.2	49659377	.	C	T	556	222	295	222	High and Low	SFT19;SFT100	upstream_gene_variant
CD7	NC_019468.2	49659561	.	T	C	177.5	61.3852	160	76	High and Low	SFT19;SFT24;SFY103	upstream_gene_variant
CFHR5	NC_019469.2	74015573	rs424959076	C	T	105	222	0	0	High	SFT12	synonymous_variant
CFHR5	NC_019469.2	74022143	.	C	G	103	221	0	0	High	SFT12	missense_variant
CFHR5	NC_019469.2	74022229	rs409473546	A	T	123	222	0	0	High	SFT12	missense_variant
CFHR5	NC_019469.2	74025194	rs418356059	G	T	228	228	0	0	High	SFT12	synonymous_variant
CFHR5	NC_019469.2	74025545	rs398497259	A	G	140	222	0	0	High	SFT12	missense_variant
CFHR5	NC_019469.2	74025588	rs413612756	A	C	114	221	0	0	High	SFT12	synonymous_variant
CFHR5	NC_019469.2	74025612	rs420952834	T	G	116	221	0	0	High	SFT12	synonymous_variant
CFHR5	NC_019469.2	74025633	rs399169608	C	T	130	222	0	0	High	SFT12	synonymous_variant
CFHR5	NC_019469.2	74029504	rs412859061	A	G	160	222	0	0	High	SFT12	missense_variant
CFHR5	NC_019469.2	74029546	rs424012492	T	C	153	222	0	0	High	SFT12	missense_variant
CFHR5	NC_019469.2	74037986	rs422073184	T	C	157	228	0	0	High	SFT12;SFT24	missense_variant
CFHR5	NC_019469.2	74038411	rs421338064	G	C	242.667	226	162	228	High and Low	SFT12;SFT19;SFT24;SFT100	3_prime_UTR_variant
CFHR5	NC_019469.2	74038439	rs399840874	A	G	228.667	226	172	228	High and Low	SFT12;SFT19;SFT24;SFT100	3_prime_UTR_variant
CFHR5	NC_019469.2	74038482	rs411172678	G	A	135.333	226	0	0	High	SFT12;SFT19;SFT24	3_prime_UTR_variant
CFHR5	NC_019469.2	74038562	.	ATTT	AT	143	125.5	0	0	High	SFT12;SFT19	3_prime_UTR_variant
CFHR5	NC_019469.2	74038610	rs404884033	C	T	210.333	226	117	228	High and Low	SFT12;SFT19;SFT24;SFY0	3_prime_UTR_variant
CFHR5	NC_019469.2	74038748	rs422967211	A	G	351.667	226	268	228	High and Low	SFT12;SFT19;SFT24;SFT100;SFY0;SFY103	3_prime_UTR_variant
CFHR5	NC_019469.2	74038806	rs405523237	G	C	300.667	224	213.5	228	High and Low	SFT12;SFT19;SFT24;SFT100;SFY103	3_prime_UTR_variant
CFHR5	NC_019469.2	74038847	rs416824949	T	C	266.667	224	220	228	High and Low	SFT12;SFT19;SFT24;SFT100;SFY103	3_prime_UTR_variant
CFHR5	NC_019469.2	74039043	rs402360719	A	G	0	0	105	228	Low	SFY0	3_prime_UTR_variant
CMTM6	NC_019476.2	6840395	rs415285802	T	G	145	228	169.667	228	High and Low	SFT12;SFT24;SFT100;SFY0;SFY103	downstream_gene_variant
CMTM6	NC_019476.2	6840598	rs405101631	A	G	242	222	325.5	225	High and Low	SFT12;SFT100;SFY103	downstream_gene_variant
CMTM6	NC_019476.2	6840661	.	TAAAAAAAAA	TAAAAAAAAAAA	230	32.5472	0	0	High	SFT12	downstream_gene_variant
CMTM6	NC_019476.2	6840670	.	A	AAT	0	0	177	98	Low	SFY103	downstream_gene_variant
CMTM6	NC_019476.2	6840805	rs427482960	A	G	278	222	231	225	High and Low	SFT12;SFT100;SFY103	downstream_gene_variant
CMTM6	NC_019476.2	6840946	rs409917361	G	A	136	225	137	222	High and Low	SFT12;SFT19;SFT100	downstream_gene_variant
CMTM6	NC_019476.2	6840955	rs421281798	C	G	132	225	134	222	High and Low	SFT12;SFT19;SFT100	downstream_gene_variant
CMTM6	NC_019476.2	6841012	rs407826144	T	C	158	228	0	0	High	SFT19	downstream_gene_variant
CMTM6	NC_019476.2	6841050	rs401452099	T	C	150	169	164	101	High and Low	SFT12;SFT100	downstream_gene_variant
CMTM6	NC_019476.2	6841291	rs161226068	G	A	141	225	129	222	High and Low	SFT12;SFT24;SFT100	downstream_gene_variant
CMTM6	NC_019476.2	6841312	rs161226069	A	G	149.5	228	137	228	High and Low	SFT12;SFT24;SFT100	downstream_gene_variant
FUT11	NC_019482.2	29436068	rs161582658	A	G	130	228	0	0	High	SFT12	upstream_gene_variant
FUT11	NC_019482.2	29437801	rs162267722	A	G	165.5	225	156	222	High and Low	SFT12;SFT24;SFT100	upstream_gene_variant
FUT11	NC_019482.2	29437997	rs162267725	A	G	153.5	225	138	222	High and Low	SFT12;SFT24;SFT100	upstream_gene_variant
FUT11	NC_019482.2	29438139	rs161582698	A	G	133	224	147	222	High and Low	SFT12;SFT19;SFT24;SFT100	upstream_gene_variant
FUT11	NC_019482.2	29438152	rs162267726	T	G	141.5	225	137	222	High and Low	SFT12;SFT24;SFT100	upstream_gene_variant
FUT11	NC_019482.2	29438846	rs162267727	T	C	486.5	222	513.5	222	High and Low	SFT19;SFT24;SFT100;SFY0	upstream_gene_variant
FUT11	NC_019482.2	29438894	rs161582715	C	T	452.5	222	565	222	High and Low	SFT12;SFT24;SFY103	upstream_gene_variant
FUT11	NC_019482.2	29439090	rs405541227	A	C	297	224	407	224	High and Low	SFT12;SFT19;SFT24;SFT100;SFY0;SFY103	upstream_gene_variant
GFPT1	NC_019460.2	38804055	rs405549722	T	C	225	222	192.5	225	High and Low	SFT12;SFT19;SFT100;SFY0	downstream_gene_variant
GFPT1	NC_019460.2	38804078	.	GCC	GC	142	222	193	225	High and Low	SFT12;SFT100;SFY0	downstream_gene_variant
GFPT1	NC_019460.2	38804295	rs428116355	G	T	177	221	103	228	High and Low	SFT19;SFY0	downstream_gene_variant
GSTCD	NC_019463.2	19457076	.	A	C	2099	228	7097.33	228	High and Low	SFT12;SFT19;SFT24;SFT100;SFY0;SFY103	intron_variant
GSTCD	NC_019463.2	19457098	.	T	C	4279.33	228	8015.67	228	High and Low	SFT12;SFT19;SFT24;SFT100;SFY0;SFY103	intron_variant
KCTD2	NC_019468.2	55318263	rs413445767	T	C	191.667	228	149.333	228	High and Low	SFT12;SFT19;SFT24;SFT100;SFY0;SFY103	downstream_gene_variant
KCTD2	NC_019468.2	55318955	rs415891439	C	T	111	228	0	0	High	SFT19	downstream_gene_variant
LEPR	NC_019458.2	40761672	rs407713277	A	C	111	228	0	0	High	SFT12	downstream_gene_variant
LEPR	NC_019458.2	40763013	rs416805159	G	A	173	228	152	228	High and Low	SFT19;SFY103	downstream_gene_variant
LOC101116226	NC_019461.2	106429540	rs193635172	C	T	0	0	149.5	225	Low	SFT100;SFY0	3_prime_UTR_variant
LOC101116226	NC_019461.2	106429837	rs159810624	C	T	297.667	226	241	222	High and Low	SFT12;SFT19;SFT24;SFY0	3_prime_UTR_variant
LOC101116226	NC_019461.2	106429887	rs193635174	T	C	229.333	228	141	228	High and Low	SFT12;SFT19;SFT24;SFT100;SFY0	3_prime_UTR_variant
LOC101116226	NC_019461.2	106430412	rs159810638	T	C	118	222	0	0	High	SFT12	3_prime_UTR_variant
LOC101120001	NC_019469.2	4474522	.	TCCCC	TCCCCC	143	216	0	0	High	SFT12;SFT24	downstream_gene_variant
LOC101120001	NC_019469.2	4474786	.	A	T	104	222	0	0	High	SFT19	downstream_gene_variant
LOC101120001	NC_019469.2	4474832	rs402170480	A	T	0	0	103	5.86783	Low	SFT100	downstream_gene_variant
LOC101120001	NC_019469.2	4474887	rs413398303	A	T	353	222	250	222	High and Low	SFT19;SFY0	downstream_gene_variant
LOC101120001	NC_019469.2	4475017	.	T	C	612	222	490	222	High and Low	SFT19;SFY0	downstream_gene_variant
LOC101120001	NC_019469.2	4475171	.	C	T	807	222	775	222	High and Low	SFT19;SFY0	downstream_gene_variant
LOC101120001	NC_019469.2	4475218	.	A	T	999	222	1029	221	High and Low	SFT19;SFY0	downstream_gene_variant
LOC101120001	NC_019469.2	4475246	.	A	G	907	215	944	220	High and Low	SFT19;SFY0	downstream_gene_variant
LOC101120001	NC_019469.2	4475255	.	A	C	726	228	921	221	High and Low	SFT24;SFY0	downstream_gene_variant
LOC101120001	NC_019469.2	4475287	.	C	T	899	221	738	95	High and Low	SFT19;SFY0	downstream_gene_variant
LOC101120042	NC_019481.2	41461266	.	C	T	108	222	0	0	High	SFT19	downstream_gene_variant
LOC101120042	NC_019481.2	41461447	rs427422108	G	A	152	225	137	222	High and Low	SFT12;SFT19;SFY0	downstream_gene_variant
LOC101120042	NC_019481.2	41461826	rs417434635	G	T	158.667	226	160	222	High and Low	SFT12;SFT19;SFT24;SFT100;SFY0	downstream_gene_variant
LOC101123159	NC_019477.2	26375320	rs405502149	G	A	494	226	244	228	High and Low	SFT12;SFT19;SFT24;SFT100	synonymous_variant
LOC106991688	NC_019474.2	70565057	.	C	CG	155.5	228	180	228	High and Low	SFT19;SFT24;SFY103	5_prime_UTR_variant
LOC106991688	NC_019474.2	70565228	.	G	T	2604.33	228	5000	228	High and Low	SFT12;SFT19;SFT24;SFT100;SFY0;SFY103	5_prime_UTR_variant
LOC106991688	NC_019474.2	70565274	.	C	A	1026.67	228	3552.67	228	High and Low	SFT12;SFT19;SFT24;SFT100;SFY0;SFY103	5_prime_UTR_variant
LOC106991688	NC_019474.2	70565310	.	CA	CAA	0	0	249	143	Low	SFY103	5_prime_UTR_variant
LRRC3	NC_019458.2	262369630	rs420838944	C	T	121.5	225	118	225	High and Low	SFT12;SFT19;SFY0;SFY103	downstream_gene_variant
LRRC3	NC_019458.2	262369858	rs410938128	G	A	160.5	225	157.5	224.5	High and Low	SFT12;SFT19;SFY0;SFY103	downstream_gene_variant
LRRC3	NC_019458.2	262370324	rs593957784	C	T	255	224	397	225	High and Low	SFT12;SFT19;SFT24;SFY0;SFY103	downstream_gene_variant
LRRC3	NC_019458.2	262370325	rs597481976	T	G	258	224	403	225	High and Low	SFT12;SFT19;SFT24;SFY0;SFY103	downstream_gene_variant
MIR26A	NC_019460.2	161362128	rs417285501	C	T	136	222	0	0	High	SFT12	downstream_gene_variant
MIR26A	NC_019460.2	161362247	rs407149389	G	A	124	222	0	0	High	SFT24	downstream_gene_variant
MIR26A	NC_019460.2	161362416	rs159862153	A	G	151.5	225	0	0	High	SFT12;SFT24	downstream_gene_variant
MIR26A	NC_019460.2	161363275	rs411722118	G	T	346	225	502	222	High and Low	SFT12;SFT24;SFY103	downstream_gene_variant
MIR26A	NC_019460.2	161363522	rs404998326	C	T	558.5	222	1250	222	High and Low	SFT12;SFT24;SFY103	downstream_gene_variant
PIGR	NC_019469.2	3987563	rs428609228	T	C	295	224	112.5	225	High and Low	SFT12;SFT19;SFT24;SFY0;SFY103	3_prime_UTR_variant
PIGR	NC_019469.2	3987788	rs418664723	C	G	180	225	0	0	High	SFT12;SFT24	3_prime_UTR_variant
PIGR	NC_019469.2	3987905	rs408469551	A	G	201	225	0	0	High	SFT12;SFT24	3_prime_UTR_variant
PIGR	NC_019469.2	3993411	rs428384007	A	G	132	222	0	0	High	SFT12	synonymous_variant
PIGR	NC_019469.2	3995329	rs413581079	C	T	125	222	0	0	High	SFT12	synonymous_variant
PTK6	NC_019470.2	53383210	rs399186717	T	C	354	228	231.667	228	High and Low	SFT12;SFT24;SFT100;SFY0;SFY103	downstream_gene_variant
PTK6	NC_019470.2	53383301	.	A	C	112	228	0	0	High	SFT12	downstream_gene_variant
PTK6	NC_019470.2	53383321	.	A	G	0	0	104	228	Low	SFY0	downstream_gene_variant
PTK6	NC_019470.2	53383326	rs159753883	C	T	0	0	131	228	Low	SFY0	downstream_gene_variant
PTK6	NC_019470.2	53383770	.	C	G	642.667	228	950	228	High and Low	SFT12;SFT19;SFT24;SFT100;SFY0;SFY103	downstream_gene_variant
SAMD14	NC_019468.2	36034280	rs162301854	A	G	370.5	203.5	514.667	167.667	High and Low	SFT12;SFT19;SFT100;SFY0;SFY103	downstream_gene_variant
SAMD14	NC_019468.2	36034414	rs161068245	T	C	566	228	1341	222	High and Low	SFT12;SFT100;SFY0	downstream_gene_variant
SAMD14	NC_019468.2	36035075	.	TGGGGGGG	TGGGGGGGGG	195	78	142	176	High and Low	SFT12;SFT100	downstream_gene_variant
SAMD14	NC_019468.2	36035219	rs161068267	A	G	0	0	224	222	Low	SFY0	downstream_gene_variant
SAMD14	NC_019468.2	36035273	.	A	T	0	0	233.5	222	Low	SFT100;SFY0	downstream_gene_variant
SDC3	NC_019459.2	235538040	.	TGGGGGG	TGGGGGGG	101	72	0	0	High	SFT24	downstream_gene_variant
SDC3	NC_019459.2	235539170	rs588967644	G	T	163	222	0	0	High	SFT24	downstream_gene_variant
SDC3	NC_019459.2	235539836	rs419808190	G	A	136	222	0	0	High	SFT24	downstream_gene_variant
SDC3	NC_019459.2	235540433	rs159589973	T	C	273.5	225	192	228	High and Low	SFT12;SFT24;SFT100;SFY103	downstream_gene_variant
SDC3	NC_019459.2	235540495	rs159589974	C	G	137	228	156	228	High and Low	SFT24;SFY103	downstream_gene_variant
SDC3	NC_019459.2	235540557	.	CTTTTTTTTTTTTT	CTTTTTTTTTTTT	0	0	116	5.958	Low	SFY103	downstream_gene_variant
SEL1L	NC_019464.2	89696226	rs161954757	G	A	157	228	143.5	224.5	High and Low	SFT19;SFT100;SFY0	downstream_gene_variant
SEL1L	NC_019464.2	89696238	.	ATTTTTTTTTT	ATTTTTTTTTTT	179	37.063	139.5	23.7218	High and Low	SFT19;SFT24;SFT100;SFY0	downstream_gene_variant
SEL1L	NC_019464.2	89696238	.	ATTTTTTTTTT	ATTTTTTTTT	179	37.063	139.5	23.7218	High and Low	SFT19;SFT24;SFT100;SFY0	downstream_gene_variant
SEL1L	NC_019464.2	89696731	rs160374261	C	T	106	222	0	0	High	SFT12	downstream_gene_variant
SLC25A30	NC_019467.2	15911186	rs406979082	T	C	101	221	0	0	High	SFT12	3_prime_UTR_variant;downstream_gene_variant
SLC25A30	NC_019467.2	15911187	rs422179448	G	A	102	221	0	0	High	SFT12	3_prime_UTR_variant;downstream_gene_variant
SLC25A30	NC_019467.2	15912281	rs418887961	T	G	103	222	0	0	High	SFT19	downstream_gene_variant
SLC25A30	NC_019467.2	15912283	rs401535429	T	A	102	222	0	0	High	SFT19	downstream_gene_variant
SLC25A30	NC_019467.2	15912963	rs159417115	G	A	209	222	0	0	High	SFT12	downstream_gene_variant
ST3GAL1	NC_019466.2	20868489	rs425769828	G	A	102	222	0	0	High	SFT12	downstream_gene_variant
ST3GAL1	NC_019466.2	20868630	rs426519457	A	G	112	222	0	0	High	SFT12	downstream_gene_variant
ST3GAL1	NC_019466.2	20869463	rs399222235	C	T	180.5	225	187	224	High and Low	SFT12;SFT24;SFT100;SFY0;SFY103	downstream_gene_variant
ST3GAL1	NC_019466.2	20869561	rs411287960	C	T	262	222	176	222	High and Low	SFT12;SFT100	downstream_gene_variant
ST3GAL1	NC_019466.2	20869566	rs426763058	A	G	0	0	178	222	Low	SFT100	downstream_gene_variant
ST3GAL1	NC_019466.2	20869608	rs412257532	A	C	354	226	293.667	226	High and Low	SFT12;SFT19;SFT24;SFT100;SFY0;SFY103	downstream_gene_variant
ST3GAL1	NC_019466.2	20869846	rs414939469	T	C	195	147	162	120.752	High and Low	SFT12;SFT100;SFY0	downstream_gene_variant
ST3GAL1	NC_019466.2	20869865	rs193640475	C	T	0	0	169	228	Low	SFY0	downstream_gene_variant
ST3GAL1	NC_019466.2	20869876	rs160638932	C	T	0	0	285	169	Low	SFT100;SFY0;SFY103	downstream_gene_variant
TRNAG-GCC	NC_019459.2	223864764	rs419468366	G	C	139	222	0	0	High	SFT12	upstream_gene_variant
TRNAG-GCC	NC_019459.2	223868870	rs414988753	G	A	103	222	0	0	High	SFT12	downstream_gene_variant
TRNAG-GCC	NC_019459.2	223868981	rs424295291	A	G	125	222	0	0	High	SFT12	downstream_gene_variant
TRNAG-GCC	NC_019459.2	223869043	rs427698661	T	C	117	222	0	0	High	SFT12	downstream_gene_variant
TRNAG-GCC	NC_019459.2	223869219	rs404064061	A	G	108	222	0	0	High	SFT12	downstream_gene_variant
TRNAG-GCC	NC_019459.2	223869375	rs415109826	T	C	143	221	0	0	High	SFT12	downstream_gene_variant
TRNAG-GCC	NC_019459.2	223869733	rs595259917	C	T	159	135	0	0	High	SFT12	downstream_gene_variant
TRNAG-GCC	NC_019459.2	223869821	rs411675054	T	A	234.333	222	183.5	228	High and Low	SFT12;SFT19;SFT24;SFY0;SFY103	downstream_gene_variant
TRNAG-GCC	NC_019459.2	223869875	rs420992819	G	A	343	222	235	222	High and Low	SFT12;SFY103	downstream_gene_variant
TRNAG-GCC	NC_019471.2	1188205	rs426492160	C	G	122	222	0	0	High	SFT19	upstream_gene_variant
TRNAG-GCC	NC_019471.2	1188232	rs404916842	C	T	155	222	109	222	High and Low	SFT19;SFY103	upstream_gene_variant
TRNAG-GCC	NC_019471.2	1188312	.	CGGGGG	CGGGGGG	167	87	141	90	High and Low	SFT19;SFY103	upstream_gene_variant
TTC38	NC_019460.2	220480473	rs420622508	C	T	102	228	0	0	High	SFT12	synonymous_variant
TTC38	NC_019460.2	220480879	rs399776543	A	G	223.333	226	151	156.5	High and Low	SFT12;SFT19;SFT24;SFT100;SFY103	downstream_gene_variant
TTC38	NC_019460.2	220481057	rs595743346	G	A	524.333	228	789	228	High and Low	SFT12;SFT19;SFT24;SFT100;SFY0;SFY103	downstream_gene_variant
TTC38	NC_019460.2	220481103	rs398732628	A	G	512	226	761.667	164.614	High and Low	SFT12;SFT19;SFT24;SFT100;SFY0;SFY103	downstream_gene_variant
TTC38	NC_019460.2	220481204	rs404586150	T	C	170.333	226	270	222	High and Low	SFT12;SFT19;SFT24;SFY0;SFY103	downstream_gene_variant
AHSG	NC_019458.2	198648603	rs597915594	T	C	7114	222	0	0	High	SFT19	3_prime_UTR_variant
AHSG	NC_019458.2	198649007	rs587817441	G	A	6729	228	5060	228	High and Low	SFT24;SFT100	synonymous_variant
AHSG	NC_019458.2	198653053	rs429012431	A	G	4122	228	2950	228	High and Low	SFT24;SFT100	missense_variant
AHSG	NC_019458.2	198655287	rs420612345	G	A	4659	228	3543	228	High and Low	SFT24;SFT100	synonymous_variant
AHSG	NC_019458.2	198655346	rs399044091	C	G	4901	228	3415	228	High and Low	SFT24;SFT100	missense_variant
B4GALT1	NC_019459.2	37865023	rs411985039	A	G	176.5	222	0	0	High	SFT19;SFT24	downstream_gene_variant
B4GALT1	NC_019459.2	37865028	rs160175760	C	T	101	222	0	0	High	SFT24	downstream_gene_variant
B4GALT1	NC_019459.2	37865072	rs160175757	T	C	193.5	228	0	0	High	SFT19;SFT24	downstream_gene_variant
B4GALT1	NC_019459.2	37865327	rs402538089	G	A	174	222	134.333	224	High and Low	SFT24;SFT100;SFY0;SFY103	downstream_gene_variant
COL27A1	NC_019459.2	9410062	rs407032651	A	G	100	221	0	0	High	SFT19	downstream_gene_variant
KBTBD11	NC_019483.2	1154629	rs421507565	T	C	105	228	0	0	High	SFT19	downstream_gene_variant
LOC101115044	NC_019468.2	14039945	rs416492220	G	C	112	228	0	0	High	SFT24	downstream_gene_variant
LOC101115044	NC_019468.2	14040035	rs428420744	T	C	1083	228	1337	222	High and Low	SFT19;SFT24;SFT100;SFY0	downstream_gene_variant
TSN	NC_019459.2	185938996	rs159551444	C	G	169.5	222	146	222	High and Low	SFT19;SFT24;SFT100	downstream_gene_variant
LOC101111035	NC_019468.2	13955168	rs413179112	G	A	0	0	227	228	Low	SFT100;SFY0;SFY103	3_prime_UTR_variant
LOC101111035	NC_019468.2	13955287	rs424004802	G	A	0	0	612.667	228	Low	SFT100;SFY0;SFY103	3_prime_UTR_variant
LOC101111035	NC_019468.2	13955301	.	C	T	0	0	461.333	228	Low	SFT100;SFY0;SFY103	3_prime_UTR_variant
LOC101111035	NC_019468.2	13955370	rs599554815	A	G	236	108	357.5	218	High and Low	SFT24;SFT100;SFY103	3_prime_UTR_variant
LOC106991524	NC_019470.2	41994246	rs160569863	G	A	158	222	0	0	High	SFT24	upstream_gene_variant
NCMAP	NC_019459.2	241214029	rs426920683	C	T	122	112	0	0	High	SFT24	downstream_gene_variant
QSOX1	NC_019469.2	59390907	rs401862929	G	T	259	222	0	0	High	SFT24	downstream_gene_variant
QSOX1	NC_019469.2	59390960	rs410733946	G	A	274	221	0	0	High	SFT24	downstream_gene_variant
QSOX1	NC_019469.2	59391004	rs419681899	C	T	174	51	0	0	High	SFT24	downstream_gene_variant
TGFBR2	NC_019476.2	5105529	rs161225113	G	A	0	0	103	228	Low	SFY103	downstream_gene_variant
TGFBR2	NC_019476.2	5105758	rs193644594	A	G	147	222	186	228	High and Low	SFT24;SFY103	downstream_gene_variant
CCDC17	NC_019458.2	20000827	.	AG	A	0	0	136	17.6423	Low	SFT100;SFY0	upstream_gene_variant
DIRAS3	NC_019458.2	43237280	.	TAAA	TAAAA	0	0	140	88.4133	Low	SFT100;SFY0	3_prime_UTR_variant;downstream_gene_variant
DIRAS3	NC_019458.2	43237280	.	TAAA	TTAAAA	0	0	140	88.4133	Low	SFT100;SFY0	3_prime_UTR_variant;downstream_gene_variant
DIRAS3	NC_019458.2	43238043	rs414514482	C	T	0	0	134	228	Low	SFT100	synonymous_variant
DIRAS3	NC_019458.2	43238049	rs425947254	G	A	0	0	137	228	Low	SFT100	synonymous_variant
DIRAS3	NC_019458.2	43238190	rs409869561	A	G	0	0	139	228	Low	SFT100	synonymous_variant
DIRAS3	NC_019458.2	43238355	rs416914278	C	A	0	0	101	228	Low	SFT100	synonymous_variant
GUCA2A	NC_019458.2	16454068	rs407686454	T	C	0	0	186	222	Low	SFY0	downstream_gene_variant
GUCA2A	NC_019458.2	16454126	rs414796800	T	C	0	0	136	228	Low	SFY0	downstream_gene_variant
LOC101109629	NC_019468.2	23680127	rs595132905	C	T	0	0	137	203	Low	SFY0	downstream_gene_variant
LOC101109629	NC_019468.2	23680240	rs590363970	A	G	0	0	145	222	Low	SFY0	3_prime_UTR_variant
LOC101109629	NC_019468.2	23681136	rs402216532	T	C	0	0	180	218	Low	SFY0	missense_variant
LOC101109629	NC_019468.2	23681218	rs411346701	T	G	0	0	178	219	Low	SFY0	synonymous_variant
LOC101109629	NC_019468.2	23681381	rs414182225	G	A	0	0	111	220	Low	SFY0	missense_variant
LOC101109629	NC_019468.2	23681695	rs414880762	A	G	0	0	113	222	Low	SFY0	synonymous_variant
LOC105614163	NC_019463.2	84169113	rs426239548	G	A	0	0	111	228	Low	SFY0	intron_variant
PTPRD	NC_019459.2	75711953	.	TAAA	TAAAA	0	0	105	222	Low	SFY0	3_prime_UTR_variant
